# Supplementary material for: Remedial colon hydrotherapy device enema as a salvage strategy for inadequate bowel preparation for colonoscopy: A retrospective cohort study
Source: PLoS One. 2025 Mar 19;20(3):e0319493. doi: 10.1371/journal.pone.0319493 (PMC11922272; doi:10.1371/journal.pone.0319493)
Supplement: S1 File — (XLSX) [file pone.0319493.s001.xlsx]

## Sheet: 水疗仪口服回顾性109-20240722
Group	Sex	Age	Height	Weight	BMI	Blood creatinine before colonoscopy	Endogenous creatinine clearance before colonoscopy	Blood creatinine after colonoscopy	Endogenous creatinine clearance after examination	First Bowel Preparation Programme	Medications	Discharge diagnosis	Diabetes	constipation	stroke	History of pelvic and abdominal surgery	colorectal surgery	Gynaecological surgery	appendectomy	Gallbladder Surgery	enteroscopic diagnosis	colonoscopy	pathological diagnosis	ADL	Pre-admission bowel preparation evaluation (very poor/slightly poor)	the time required for remedial bowel preparation	Cecum, ascending colon segment	Hepatic, transverse and splenic flexure	Descending colon, sigmoid colon and rectum	Whole colon	appendiceal intubation	Whether adverse reactions occur	nauseating	vomiting	bloating	abdominal pain	dizzy	anal itch	Tolerance assessment1 consumption time	Tolerance Assessment 2 Discomfort Symptom Tolerance	Tolerance assessment3 Whether to perform the same measure again	Tolerance assessment 4 Medical staff attitudes
1	1	63	168	55	19.49	57	90.8291	51	101.515	single oral intake	Silymarin glucosylmethylcobalamin tablets, betahistine tablets, levamlodipine maleate tablets, atorvastatin calcium tablets	1, ulcer and deformity of the duodenal bulb; 2, chronic gastritis; 3, alcoholic hepatitis; 4, cerebral infarction; 5, hypertension; 6, hyperlipidaemia; 7, atherosclerosis of the lower limbs; 8, lumbar intervertebral disc herniation; 9, impaired glucose tolerance; 10, fracture of the right side of the ribs (out-of-hospital self-inflicted fall); 11, cervical arteriosclerosis with plaque formation a…	NO	NO	YES	NO	NO	NO	NO	NO	colon polyp	Enteroscope through the rectum, sigmoid colon, descending colon, transverse colon, ascending colon down to the cecum, the appendix opening is not abnormal, ileocecal flap is lip-shaped, into the end of the ileum about 1cm. bowel preparation is poor, affecting the observation. A polyp of Yamada type I-II with a diameter of about 0.4 cm was seen about 40 cm and 60 cm from the anus with a disposable…	1. Low-grade tubular adenoma (grade I). Immunohistochemistry: neoplastic gland Ki-67 (60%), P53 (-). 2. Low-grade tubular adenoma (grade 1).	95	1	75	3	3	3	9	1	0	0	0	0	0	0	0	10	10	1	10
1	1	64	172	70	23.66	86	75.624	#NULL!	#NULL!	single oral intake	NA	Peptic ulcer combined with haemorrhage; submucosal elevation of the fundus of the stomach of a nature to be investigated; gastric polyps; chronic gastritis; reflux oesophagitis	NO	NO	NO	NO	NO	NO	YES	NO	Normal intestinal mucosa seen on colonoscopy	Enteroscopy through the rectum, sigmoid colon, descending colon, transverse colon, ascending colon down to the cecum, the appendix opening was not abnormal, the ileocecal flap was lip-shaped, into the end of the ileum about 1 cm. the intestinal lumen was more fecal matter, the observation was less than satisfactory. The lumen of the end of the ileum and all segments of the large intestine were se…		95	1	80	2	2	2	6	1	0	0	0	0	0	0	0	10	10	1	10
1	2	55	160	60	22.86	58	91.3709	60	88.3252	single oral intake	NA	1, active chronic gastritis; 2, duodenal bulb ulcer; 3, ischaemic encephalopathy; 4, coronary atherosclerotic heart disease myocardial ischaemia; 5, thyroid echogenicity to be investigated; 6, carotid atherosclerosis combined with plaque formation	NO	NO	NO	NO	NO	NO	NO	NO	colon polyp	Enteroscopy was performed through the rectum, sigmoid colon, descending colon, transverse colon, ascending colon down to the cecum, no abnormality was seen in the opening of the appendix, the ileocecal valve was in a labial shape and entered into the end of the ileum for about 1 cm. the bowel was poorly prepared and observation was less than satisfactory. One Yamada type I polyp of about 0.2 cm i…		95	1	120	2	2	2	6	1	0	0	0	0	0	0	0	6	10	1	10
1	1	34	176	50	16.14	86	75.3397	48	134.984	single oral intake	NA	Alcoholic hepatitis; gastro-oesophageal reflux; fatty liver; chronic gastritis; left kidney stones; electrolyte disorders - hypokalaemia	NO	NO	NO	NO	NO	NO	NO	NO	Normal intestinal mucosa seen on colonoscopy	Enteroscopy was performed through the rectum, sigmoid colon, descending colon, transverse colon, ascending colon down to the cecum, no abnormality was seen in the opening of the appendix, the ileocecal valve was in the shape of a lip, and the entry into the end of the ileum was about 1 cm. the bowel was prepared prospectively, and the observation was less than satisfactory. The seen unterminal il…		100	1	90	2	2	2	6	1	1	0	0	0	0	0	1	9	9	1	10
1	1	59	170	80	27.68	64	123.778	#NULL!	#NULL!	single oral intake	NA	Colon polyps; hypertension grade 1; hyperlipidaemia; gastric polyps; chronic gastritis; Helicobacter pylori infection; fatty liver; gallbladder polyps; cholelithiasis; liver cysts	NO	NO	NO	NO	NO	NO	NO	NO	Electrocoagulation and electrosurgery of colonic polyps			100	2	110	2	3	3	8	1	0	0	0	0	0	0	0	9	9	1	10
1	1	68	176	52	16.79	84	54.4883	84	54.4883	single oral intake	NA	Colon polyps	NO	NO	NO	NO	YES	NO	NO	NO	Electrocoagulation and electrosurgery of colonic polyps	One polyp of Yamada type I with a diameter of 1.0 cm was seen in the ascending colon and two polyps of Yamada type IV with diameters of 3.0*2.5 cm and 1.5 cm were seen in the sigmoid colon. A disposable spray tube was used to spray 0.2% indigo carmine stain on the surface of the polyps, and the pit was observed to be type IIIs+IIIL+IV. A disposable injection needle was used to inject 1:10,000 kid…	1.(Sigmoid colon, 3.0cm,electrocut) Two pieces of tissue were sent for examination, both of them were choroidal tubular adenomas under the microscope, with low-grade intraepithelial neoplasia (grade II) in most of the area, and high-grade intraepithelial neoplasia (grade III) in the foci. Immunohistochemistry: section C of the larger one, Ki-67 (80%), P53 (+) in the hotspot area of the neoplastic…	100	2	105	3	3	3	9	1	0	0	0	0	0	0	0	10	10	1	10
1	2	48	165	59	21.64	68	82.9462	52	108.468	single oral intake	NA	1, Delayed active bleeding from the cecum after electrodesiccation of cecal polyps; 2, Hypovolemic shock; 3, Haemorrhagic anaemia; 4, Dysbiosis of intestinal flora	NO	NO	NO	NO	NO	NO	NO	NO	Electrocoagulation and electrosurgery of cecal polyps	A clustered polyp about 1.5*0.8 cm in diameter was seen in the cecum	Hyperplastic polyp (cecum). Immunohistochemistry: Ki-67 basal part of glandular epithelium (+), P53 (-).	100	2	90	3	3	3	9	1	0	0	0	0	0	0	0	10	10	1	10
1	2	69	160	60	23.44	74	59.8196	#NULL!	#NULL!	single oral intake	Haloperidol meletrisine tablets, acarbose	Functional abdominal pain; subclinical hypothyroidism; thyroid nodules; cardiac arrhythmias ventricular premature beats; type 2 diabetes mellitus; hypertension; anxiety states; urinary tract infections	YES	NO	NO	NO	NO	NO	NO	NO	Normal intestinal mucosa seen on colonoscopy	Enteroscopy through the rectum, sigmoid colon, descending colon, transverse colon, ascending colon down to the cecum, the appendix opening was not abnormal, the ileocecal valve was in the shape of a lip, into the end of the ileum about 1 cm. the end of the ileum and the segments of the large intestine were seen to have a smooth lumen and good filling, the vascular shadows were clear, and there we…		100	2	80	2	3	3	8	1	1	0	0	0	0	1	0	8	8	2	8
1	2	72	150	66	29.33	48	97.1577	50	93.2714	divided oral intake	Chlorosartan potassium hydrochlorothiazide, carvedilol, metformin biguanide, acarbose	1, incomplete intestinal obstruction; 2, gastro-oesophageal reflux disease; 3, type 2 diabetes mellitus combined with gastrointestinal dysfunction; 4, chronic gastritis; 5, cerebral infarction; 6, hypertension; 7, hyperlipidaemia; 8, electrolyte disorders - hypokalaemia; 9, fatty liver	YES	YES	YES	NO	NO	NO	NO	NO	Normal intestinal mucosa seen on colonoscopy	Enteroscopy was performed through the rectum, sigmoid colon, descending colon, transverse colon, ascending colon down to the cecum, no abnormality in the opening of the appendix, and the ileocecal flap was in the shape of a lip. The intestinal faeces were large and observation was less than satisfactory. The seen unterminal ileum and all segments of the large bowel lumen were patent, well filled,…		90	1	75	2	2	2	6	1	0	0	0	0	0	0	0	10	10	1	10
1	1	70	164	70	26.03	53	113.023	#NULL!	#NULL!	divided oral intake	Irbesartan hydrochlorothiazide, amlodipine benzenesulfonate, aspirin, bisoprolol fumarate, acarbose	1, senile constipation; 2, colon polyps; 3, sequelae of cerebral infarction; 4, chronic gastritis; 5, epilepsy; 6, hypertension; 7, type 2 diabetes mellitus; 8, prostatic hyperplasia; 9, tinea cruris; 10, eczema; 11, carotid artery plaque formation; 12, electrolyte disorders-hypokalaemia; 13, after appendectomy; 14, after the right femoral head surgery	YES	YES	YES	NO	NO	NO	NO	NO	colon polyp	Enteroscopy through the rectum, sigmoid colon, descending colon, transverse colon, ascending colon down to the cecum, the appendix opening is not abnormal, ileocecal flap is lip-shaped, into the end of the ileum about 1.0 cm. bowel preparation is poor, observation is less than satisfactory. About 70cm back to the mirror to see a diameter of about 0.2cm Yamada type I polyp, clamp net sent for exam…	1.(Retreating mirror about 70cm) Tubular adenoma with low grade intraepithelial neoplasia of the epithelium.2.(Retreating mirror about 50cm) Tubular adenoma with low grade intraepithelial neoplasia of the epithelium.	40	1	65	2	2	2	6	1	1	0	0	0	1	0	0	5	6	0	8
1	2	84	150	56	24.89	96	33.9446	76	42.8774	divided oral intake	Pitavastatin calcium tablets, nifedipine controlled-release tablets, glipizide controlled-release tablets, eszopiclone, methylcobalamin tablets	1, Incomplete intestinal obstruction; 2, Colon polyps (electrolysis); 3, Chronic gastritis; 4, Coronary atherosclerotic heart; 5, Hypertension; 6, Hyperlipidaemia; 7, Post-herpetic neuralgia; 8, Colonic nigrostenosis; 9, Sleep disorders; 10, Constipation; 11, Anxiety state; 12, Fatty liver; 13, Carotid atherosclerosis combined with plaque formation	NO	YES	NO	NO	NO	NO	NO	NO	1. Multiple polyps of the large intestine 2. Colonic melanosis	Enteroscope through the rectum, sigmoid colon, descending colon, transverse colon, ascending colon to the cecum, appendix opening is not abnormal, the ileocecal valve was lip-shaped, into the end of the ileum about 1.0cm. A polyp of Yamada type I with a diameter of about 0.3 cm was seen about 50 cm back from the mirror, which was sent for examination with a disposable side-turning biopsy forceps;…	Hyperplastic polyp. Immunohistochemistry: Ki-67 basal portion of glandular epithelium (+), P53 (-).	90	1	60	2	3	3	8	1	0	0	0	0	0	0	0	9	10	1	10
1	2	69	167	67	24.02	62	79.7273	#NULL!	#NULL!	divided oral intake	NA	Habitual constipation, acute attack of chronic gastritis, insomnia, neurasthenia, sinus bradycardia, arteriosclerosis of the lower extremities, intrapulmonary sclerosis? , Eosinophilia? , Gallstones	NO	YES	NO	NO	NO	NO	NO	NO	Normal intestinal mucosa seen on colonoscopy	Enteroscopy was performed through the rectum, sigmoid colon, descending colon, transverse colon, ascending colon down to the cecum, no abnormality was seen in the opening of the appendix, the ileocecal valve was in a labial shape, and it entered into the end of the ileum for about 1.0 cm. the bowel was poorly prepared, and the observation was less than satisfactory. The bowel lumen of the end of …		95	1	50	1	2	2	5	1	0	0	0	0	0	0	0	6	10	1	10
1	1	73	170	60	20.76	69	71.2236	76	64.6635	divided oral intake	NA	1. duodenal bulb ulcer combined with upper gastrointestinal bleeding, 2. lymphoma? , 3. peribronchitis, 4. pleural effusion, 5. pulmonary nodular nature? , 6. Hypoproteinemia, 7. Chronic gastritis, 8. Gastric fundus polyps, 9. Helicobacter pylori infection, 10. Electrolyte disorders-hypokalaemia, 11. Anaemia, 12. Carotid atherosclerosis combined with plaque formation, 12. Splenomegaly, 13. Liver …	NO	NO	NO	NO	NO	NO	NO	NO	1, nature of mucosal thickening from about 20cm of receding mirror to anal verge?2, nature of colonic mucosal bulging lesion?3, nature of mucosal bulging in the terminal ileum?	Enteroscopy through the rectum, sigmoid colon, descending colon, transverse colon, ascending colon down to the cecum, the appendix opening is not abnormal, the ileocecal valve is lip-shaped, into the end of the ileum about 1.5 cm. the end of the ileum scattered mucosal bulging lesions, the surface of the mucous membrane is smooth, vascular dilatation, dendritic changes; the ascending colon is see…		80	1	60	1	1	1	3	1	1	0	0	1	0	0	0	6	5	0	8
1	1	77	162	55	20.96	77	103.912	95	44.5889	divided oral intake	Terazosin Hydrochloride Tablets, Finasteride Tablets	1, malignant tumour supportive therapy; 2, rectal cancer after postoperative chemotherapy; 3, cerebral infarction; 4, type 2 diabetes mellitus; 5, prostatic hyperplasia; 6, urinary retention; 7, chronic gastritis; 8, rectal anastomosis; 9, atopic dermatitis (moderate to severe)	YES	NO	YES	YES	NO	NO	NO	NO	Postoperative rectal cancer - anastomosis	Postoperative rectal cancer - Enteroscopy down to the cecum, no abnormality in the opening of the appendix, and the ileocecal flap was in the shape of a lip. There was more faeces in the intestinal lumen and observation was less than satisfactory. Rectum (about 4cm from the perianal area) was seen to have a smooth anastomosis with regular mucosa, and a black anastomosis was seen at 10 o'clock, wi…	The (peri-anastomotic) rectal mucosal tissue showed acute and chronic inflammation, with no tumour component. Immunohistochemical markers: CK20 (+).	90	1	75	1	1	2	4	1	1	0	0	0	1	0	0	8	9	1	10
1	2	57	168	62	21.97	53	100.893	#NULL!	#NULL!	divided oral intake	NA	Ovarian space-occupying lesions; abdominal effusion; pleural effusion; chronic gastritis; pelvic inflammation	NO	NO	NO	NO	NO	NO	NO	NO	Normal intestinal mucosa seen on colonoscopy	The enteroscope was passed through the rectum, sigmoid colon, descending colon, transverse colon, ascending colon down to the cecum, with fecal obstruction of the appendiceal opening, and the ileocecal valve in a labial shape. The intestinal faeces were more numerous and severely affected the observation. The bowel lumen of all segments of the large intestine seen was patent and well filled, with…		100	1	65	1	1	2	4	1	1	0	0	1	0	0	0	8	8	1	8
1	2	74	164	68	25.53	53	87.9919	57	81.817	divided oral intake	Zolpidem tartrate tablets, escitalopram oxalate tablets, metoprolol succinate extended-release tablets	1, chronic gastritis; 2, gastroesophageal reflux disease; 3, coronary atherosclerotic heart disease arrhythmia; 4, cerebral infarction; 5, hypertension; 6, lumbar intervertebral disc herniation lumbar spinal stenosis; 7, osteoporosis; 8, maxillary malignant tumour; 9, insomnia; 10, anxiety and depressive state; 11, dry eye; 12, dry syndrome; 13, thyroid tumour after resection; 14, fasting elevate…	NO	NO	NO	NO	NO	NO	NO	NO	Normal intestinal mucosa seen on colonoscopy	Enteroscopy was performed through the rectum, sigmoid colon, descending colon, transverse colon, ascending colon down to the cecum, no abnormality was seen in the opening of the appendix, the ileocecal valve was in the shape of a lip, and it entered into the end of the ileum for about 1 cm. the intestinal fecal matter was more, which seriously affected the observation. What was seen was that the …		95	1	70	1	1	3	5	1	0	0	0	0	0	0	0	10	10	1	10
1	2	63	156	42	17.26	56	60.0092	54	62.2317	divided oral intake	Metformin, levamlodipine benzenesulfonate	1, type 2 diabetes mellitus poor oral hypoglycemic drugs; 2, severe malnutrition with wasting; 3, urinary tract infection; 4, hypertension; 5, chronic gastritis; 6, gastro-oesophageal reflux; 7, anaemia	YES	NO	NO	NO	NO	NO	NO	NO	Normal intestinal mucosa seen on colonoscopy	The enteroscope was passed through the rectum, sigmoid colon, descending colon, transverse colon and ascending colon down to the cecum, with the appendix opening obscured by faeces and the ileocecal valve in a labial shape. The intestinal feces was large and severely affected the observation. The bowel lumen of all segments of the large intestine seen was patent and well filled, with clear vascul…		90	1	70	0	0	1	1	1	0	0	0	0	0	0	0	9	9	2	10
1	1	51	158	49	19.63	75	71.0839	80	66.6412	divided oral intake	Acarbose, Glimepiride	Diabetic ketosis; abdominal cavity infection; recurrent episodes of hypoglycaemia in type 2 diabetes; severe malnutrition with wasting; chronic gastritis; novel coronavirus infection	YES	NO	NO	NO	NO	NO	NO	NO	Normal intestinal mucosa seen on colonoscopy	Enteroscopy through the rectum, sigmoid colon, descending colon, transverse colon, ascending colon down to the cecum, the appendix opening was not abnormal, the ileocecal flap was lip-shaped, into the end of the ileum about 1 cm. the intestinal lumen was more fecal matter, the observation was less than satisfactory. The lumen of the end of the ileum and all segments of the large intestine were se…		95	1	60	1	1	2	4	1	0	0	0	0	0	0	0	10	10	0	10
1	1	81	172	80	27.04	125	46.1614	94	61.3848	divided oral intake	Chlorosartan potassium hydrochlorothiazide tablets, nifedipine controlled-release tablets, Repaglinide, acarbose, aspirin	1, incomplete intestinal obstruction; 2, type 2 diabetes mellitus diabetic peripheral neuropathy; 3, hypertension; 4, coronary atherosclerotic heart disease arrhythmia - ventricular premature beats, I degree atrioventricular block cardiac function class II (NYHA classification); 5, intestinal flora imbalance; 6, insomnia; 7, constipation	YES	YES	NO	NO	NO	NO	NO	NO	colon polyp	colon polyp		95	1	85	2	2	3	7	1	0	0	0	0	0	0	0	10	10	1	10
1	1	79	163	57	21.45	64	66.4158	78	54.495	divided oral intake	Aspirin enteric-coated tablets, atorvastatin, isosorbide mononitrate extended-release tablets	1, intestinal obstruction combined with abdominal infection; 2, reflux oesophagitis; 3, coronary atherosclerotic heart disease old heart infarction coronary stenting after cardiac function class I; 4, cerebral infarction sequelae; 5, senile constipation; 6, bronchiectasis; 7, electrolyte disorders hypokalaemia hyperkalaemia; 8, hyperlipidaemia; 9, normal thyroid morbid syndrome; 10, thyroid nodul…	NO	YES	YES	NO	NO	NO	NO	NO	Normal intestinal mucosa seen on colonoscopy	Enteroscopy was performed through the rectum, sigmoid colon, descending colon, transverse colon, ascending colon down to the cecum, with no abnormality in the opening of the appendix, and the ileocecal flap was in the shape of a lip. The intestinal faeces were very profuse and severely hampered observation. The lumen of all segments of the large intestine seen was patent and well filled, with cle…		90	1	75	1	1	1	3	1	0	0	0	0	0	0	0	8	9	1	8
1	1	70	166	60	21.77	76	67.5589	76	61.3848	divided oral intake	Novolin 30R	1, incomplete intestinal obstruction; 2, reflux oesophagitis; 3, gastric ulcer; 4, chronic gastritis; 5, type 2 diabetes mellitus; 6, varicose veins of the lower limbs; 7, duodenal diverticulum; 8, atherosclerosis	YES	YES	NO	NO	NO	NO	NO	NO	Normal intestinal mucosa seen on colonoscopy	Enteroscopy was performed through the rectum, sigmoid colon, descending colon, transverse colon, ascending colon down to the cecum, with no abnormality in the opening of the appendix, and the ileocecal valve was in the form of a lip. The lumen of each segment of the large intestine was seen to be patent and well filled, with clear vascular shadows, no ulcers, polyps or other obvious abnormalities.		95	1	70	2	2	2	6	1	0	0	0	0	0	0	0	9	9	1	10
1	1	59	170	65	22.49	79	81.4738	80	80.4554	divided oral intake	Olanzapine, mirtazapine, escitalopram oxalate tablets	1, incomplete intestinal obstruction; 2, hypertension; 3, depression; 4, reflux oesophagitis; 5, chronic gastritis; 6, intestinal flora imbalance; 7, colonic black stool disease; 8, constipation; 9, atherosclerosis; 10, cerebral infarction	NO	YES	YES	NO	NO	NO	NO	NO	black change disease of the colon (medicine)	Enteroscopy was performed through the rectum, sigmoid colon, descending colon, transverse colon, ascending colon down to the cecum, no abnormality was seen in the opening of the appendix, and the ileocecal valve was lip-shaped. The whole colon showed dark brown mottled changes. The lumen of all segments of the colon seen was patent and well filled, with clear vascular shadows, no ulcers, no polyp…		95	1	80	3	3	3	9	1	0	0	0	0	0	0	0	7	10	2	10
1	2	65	162	78	29.72	50	121.577	47	129.337	divided oral intake	NA	Gastric polyps; reflux oesophagitis grade I; acute exacerbation of chronic bronchitis; chronic gastritis; oesophageal hiatal hernia; type 2 diabetes? ; Hypertension? ; fatty liver; gallstones	NO	NO	NO	NO	NO	NO	NO	NO	Normal intestinal mucosa seen on colonoscopy	Enteroscopy was performed through the rectum, sigmoid colon, descending colon, transverse colon, ascending colon down to the cecum, no abnormality in the opening of the appendix, and the ileocecal flap was in the shape of a lip. The intestinal lumen was high in faeces and observation was unsatisfactory. The end of the ileum and all segments of the large bowel were seen to have a patent lumen with…		95	1	90	2	2	2	6	1	0	0	0	0	0	0	0	8	9	1	8
1	1	77	175	84	27.43	93	69.5639	#NULL!	#NULL!	divided oral intake	Laxative medicines in the Chinese medicine category	1, Incomplete intestinal obstruction 2, Abdominal infection 3, Colon polyp 4, Colonic melanosis 5, Constipation 6, Chronic gastritis 7, Hypertension 8, Atrioventricular block 9, Arteriosclerosis 10, Liver cysts 11, Fatty liver 12, Cholelithiasis 14, Type 2 diabetes mellitus 13, Carotid arteriosclerosis	YES	YES	NO	NO	YES	NO	NO	NO	black change disease of the colon (medicine)，colon polyp	Enteroscopy was performed through the rectum, sigmoid colon, descending colon, transverse colon, ascending colon down to the cecum, no abnormality in the opening of the appendix, and the ileocecal flap was in the shape of a lip. The intestinal lumen was high in faeces and observation was less than satisfactory. One direct 0.5 cm Yamada II polyp was seen in the ascending colon and the whole colon …		100	1	80	3	3	3	9	1	0	0	0	0	0	0	0	10	10	1	10
1	2	60	156	54	22.19	44	102.023	51	88.0196	divided oral intake	Menthol 30, metformin, acarbose, methylcobalamin tablets, calcium hydroxybenzenesulfonate	1, chronic constipation; 2, incomplete intestinal obstruction combined with abdominal infection; 3, chronic erosive gastritis; 4, reflux oesophagitis; 5, colonic melioidosis; 6, colonic polyps (clamping net); 7, type 2 diabetes mellitus combined with peripheral neuropathy; 8, cavernous cerebral infarction; 9, upper respiratory tract infections; 10, anxiety state; 11, severe osteoarthritis	YES	YES	NO	NO	NO	NO	NO	NO	Normal intestinal mucosa seen on colonoscopy	Enteroscopy was performed through the rectum, sigmoid colon, descending colon, transverse colon, ascending colon down to the cecum, no abnormality was seen in the opening of the appendix, the ileocecal valve was in a labial shape, and it entered into the end of the ileum for about 1.0 cm.The intestinal feces was more and the observation was unsatisfactory. What was seen was that the intestinal lu…		85	1	90	2	2	2	6	1	0	0	0	0	0	0	0	9	10	1	10
1	1	67	182	100	30.19	91	98.0682	97	92.0021	divided oral intake	Amlodipine benzenesulfonate, simvastatin, chlorosartan potassium hydrochlorothiazide, isosorbide mononitrate tablets, fumarbisoprolol	1. gastric ulcer combined with upper gastrointestinal bleeding, 2. gastrolithiasis, 3. chronic gastritis, 4. Helicobacter pylori infection, 5. mixed anaemia (haemorrhagic anaemia + dystrophic anaemia), 6. microscopic nodules in the upper lobe of the right lung, 7. coronary atherosclerotic heart disease, 8. hypertension, 9. hyperlipidaemia, 10. cholelithiasis, 11. atherosclerosis of the carotid ar…	NO	NO	NO	NO	NO	NO	NO	NO	Normal intestinal mucosa seen on colonoscopy	The intestinal faeces were large and unsatisfactory to observe . The lumen of the unterminal ileum and all segments of the large intestine were seen to be patent and well filled, with clear vascular shadows, no ulcers, polyps or other clear		95	1	60	1	1	2	4	1	1	0	0	0	0	0	1	9	9	1	10
1	1	77	173	73	24.39	81	69.4105	74	75.9763	divided oral intake	Aspirin, nifedipine extended-release tablets, potassium cloxartan, pitavastatin	1, senile constipation; 2, chronic gastritis; 3, reflux oesophagitis; 4, cerebral infarction; 5, high blood; 6, hyperlipidaemia; 7, herpes zoster; 8, skin infections; 9, radiculitis; 10, prostatic hyperplasia; 11, abdominal aortic aneurysm; 12, intestinal dysbiosis; 13, insomnia; 14, renal cysts; 15, atherosclerosis of the carotid arteries; 16, atherosclerotic coronary arteries heart disease	NO	YES	YES	NO	NO	NO	NO	NO	Normal intestinal mucosa seen on colonoscopy	Enteroscopy was performed through the rectum, sigmoid colon, descending colon, transverse colon, ascending colon down to the cecum, no abnormality in the opening of the appendix was seen, and the ileocecal valve was in the shape of a lip. The intestinal faeces were large and observation was unsatisfactory. The bowel lumen of all segments of the large intestine seen was patent and well filled, wit…		95	1	80	2	2	3	7	1	1	0	0	0	1	0	1	9	7	2	10
1	2	70	150	63	28	90	50.9169	#NULL!	#NULL!	divided oral intake	Aspirin, Rosuvastatin	1, incomplete intestinal obstruction combined with abdominal infection; 2, colon polyps; 3, coronary atherosclerotic heart disease; 4, incomplete right bundle branch block stable angina pectoris; 5, postoperative rectal cancer; 6, hyperlipidaemia; 7, carotid arteriosclerosis; 8, thyroid nodules; 9, parotid gland solid nodules	NO	NO	NO	YES	NO	NO	NO	NO	Postoperative rectal cancer - 1. Colonic polyps 2. Rectal ulcers	Poor bowel preparation interfered with observation. One Yamada type I polyp of about 0.8 cm in diameter was seen in the proximal ileum of the ascending colon, which was not biopsied, and one Yamada type polyp of about 0.4 cm in diameter was seen in the sigmoid colon, which was removed with disposable biopsy forceps. In the rectum, two strips of ulcer formation were seen. The anastomosis was paten…	Tubular adenoma (sigmoid colon) with low-grade intraepithelial neoplasia of the epithelium. Immunohistochemistry: Ki-67index in about 60% of the adenomatous glands, P53(+).	95	1	80	2	2	2	6	1	1	0	0	0	0	0	1	10	8	2	10
1	2	79	158	58	23.23	53	69.3662	#NULL!	#NULL!	divided oral intake	acarbose	1, habitual constipation; 2, incomplete intestinal obstruction; 3, chronic gastritis; 4, recurrent cerebral infarction; 5, cerebral hypoperfusion; 6, type 2 diabetes mellitus combined with peripheral neuropathy; 7, hypothyroidism; 8, carotid atherosclerosis combined with plaque formation; 9, hyperlipidaemia; 10, sleep disorders; 11, colonic nigrostriatal lesion; 12, colonic polyps	YES	YES	YES	NO	NO	YES	NO	NO	black change disease of the colon (medicine)，colon polyp	The intestinal faeces were high and observation was less than satisfactory. The lumen of each segment of the colon seen was patent and well filled, the mucosa of the whole colon was dark brown with leopard pattern changes, 2.0*1.0cm lateral developmental polyps were seen in the ascending colon near the cecum, and no other obvious abnormalities were seen in the remaining segments of the colon.		90	1	90	1	1	2	4	1	1	0	0	0	0	1	0	7	7	2	10
1	1	75	177	69	22.02	85	64.5045	#NULL!	#NULL!	divided oral intake	Novo Nordisk	1, Incomplete intestinal obstruction; 2, Type 2 diabetes mellitus; 3, Postoperative lung cancer; 4, Chronic gastritis; 5, Colon polyps; 6, Submucosal elevated lesions in the ileum; 7, Novel coronavirus infections; 8, Enlarged prostate with calcification; 9, Right renal cysts; 10, Myxolipoma in the left kidney; 11, Carotid stenting; 12, Carotid atherosclerosis combined with plaque formation	YES	YES	NO	NO	NO	YES	NO	NO	Ileocecal SMT, colonic polyps, rectal ulcers	Enteroscopy through the rectum, sigmoid colon, descending colon, transverse colon, ascending colon down to the cecum, the appendix opening did not see any abnormality, the ileocecal valve was in the form of a lip, into the end of the ileum of about 1 cm. the bowel preparation was poor, affecting the observation. The ileocecal valve near the end of the ileum showed a submucosal bulge of about 1.2 …	(Transverse colon) Low-grade tubular adenoma (grade II). Immunohistochemistry: neoplastic gland K1-67 (80%), P53 (+).	95	1	80	3	3	3	9	1	1	0	0	0	0	1	1	9	8	2	10
1	2	79	156	50	20.54	44	72.0299	44	72.0299	divided oral intake	Amlodipine benzenesulfonate, isosorbide mononitrate extended-release tablets	1, incomplete intestinal obstruction; 2, colonic melioidosis; 3, hypertension; 4, cerebral infarction; 5, coronary atherosclerotic heart disease; 6, reflux oesophagitis; 7, oesophageal hiatal hernia; 8, intestinal dysbiosis; 9, hyperlipidaemia with atherosclerosis	NO	YES	YES	NO	NO	NO	NO	NO	black change disease of the colon (medicine)	Enteroscopy was performed through the rectum, sigmoid colon, descending colon, transverse colon, ascending colon down to the cecum, with no abnormality in the opening of the appendix, and the ileocecal valve was in the shape of a lip, entering the end of the ileum for about 1 cm. no obvious abnormality was seen at the end of the ileum. The lumen of each segment of the large intestine was seen to …		85	2	150	3	3	3	9	1	0	0	0	0	0	0	0	10	10	1	10
1	2	66	150	55	24.44	80	52.8652	#NULL!	#NULL!	divided oral intake	NA	1, senile constipation; 2, chronic otitis media acute attack purulent otitis media; 3, coronary atherosclerotic heart disease myocardial ischaemia cardiac function class I; 4, chronic gastritis; 5, urinary tract infections mycobacterial infections; 6, hyperlipidaemia; 7, hearing loss; 8, low vision in both eyes; 9, psychiatric anomalies to be investigated; 10, post hysterectomy	NO	YES	NO	YES	NO	NO	NO	NO	Normal intestinal mucosa seen on colonoscopy	Enteroscopy was performed through the rectum, sigmoid colon, descending colon, transverse colon, ascending colon down to the cecum, with no abnormality in the opening of the appendix, and the ileocecal valve was in the form of a lip. The lumen of each segment of the large intestine was seen to be patent and well filled, with clear vascular shadows, no ulcers, polyps or other obvious abnormalities.		95	2	90	3	3	3	9	1	0	0	0	0	0	0	0	9	10	1	10
1	2	57	158	70	28.04	84	71.8725	#NULL!	#NULL!	divided oral intake	Metformin extended-release tablets, voglibose dispersible tablets	1, Colon polyps; 2, Type 2 diabetes; 3, Post-ovariectomy; 4, Cholelithiasis	YES	NO	NO	YES	NO	NO	NO	NO	Electrocoagulation and electrosurgery of colonic polyps	A 1.0*0.8 cm diameter Yamada type II polyp was seen in the proximal hepatic flexure of the ascending colon. A disposable spray tube was used to spray 0.2% indigo carmine stain on the surface of the polyp, and the pit was observed to be type IIIs. A disposable needle was used to inject 1:10,000 kidney mixture into the base of the polyp for about 1ml, and the polyp was lifted up to reveal the tip o…		95	2	70	2	3	3	8	1	0	0	0	0	0	0	0	6	10	1	10
1	1	70	175	65	21.22	63	88.2912	#NULL!	#NULL!	divided oral intake	Nifedipine Controlled Release Tablets	Peptic ulcer with bleeding; chronic gastritis; malnutrition; anaemia malnutritional anaemia iron-deficiency anaemia; hypertension; colonic polyps; carotid plaque formation; carotid stenosis	NO	NO	NO	NO	NO	NO	NO	NO	colon polyp	A 0.5cm diameter Yamada type I polyp was seen in the hepatic flexure of the colon, and several round and oval diverticula of 0.2-0.3cm in diameter were seen in the sigmoid colon, with smooth mucous membranes within the diverticula. The end of the ileum and the remaining sections of the large intestine were seen to have a smooth lumen with good filling, clear vascular shadows, no ulcers, polyps or…	Low grade tubular adenoma (grade II). Immunohistochemistry: neoplastic gland K1-67 (40%), P53 (+).	95	2	70	2	2	3	7	1	0	0	0	0	0	0	0	9	10	1	10
1	1	75	158	74	29.64	49	120.004	#NULL!	#NULL!	divided oral intake	NA	1,Gastrointestinal dysfunction; 2, colonic polyps; 3, colonic diverticula; 4, hypertension; 5, carotid arteriosclerosis; 6, extrahepatic bile duct dilatation	NO	NO	NO	NO	NO	NO	NO	NO	Colonic polyp, diverticulum of colon	A 0.5cm diameter Yamada type I polyp was seen in the hepatic flexure of the colon, and several round and oval diverticula of 0.2-0.3cm in diameter were seen in the sigmoid colon, with smooth mucous membranes within the diverticula. The end of the ileum and the remaining sections of the large intestine were seen to have a smooth lumen with good filling, clear vascular shadows, no ulcers, polyps or…	Low grade tubular adenoma (grade II). Immunohistochemistry: neoplastic gland K1-67 (40%), P53 (+).	90	2	150	2	3	3	8	1	0	0	0	0	0	0	0	10	10	1	10
1	1	70	162	59	24.61	54	93.4981	63	80.1413	divided oral intake	Irbesartan hydrochlorothiazide, nifedipine controlled-release tablets, bisoprolol fumarate, pitavastatin, insulin glargine	1, gastric ulcer combined with bleeding; 2, reflux oesophagitis-grade IV; 3, chronic gastritis; 4, malnutrition with wasting; 5, type 2 diabetes mellitus diabetic nephropathy; 6, chronic renal failure; 7, chronic nephritis; 8, coronary arterial atherosclerotic heart disease; 9, high blood pressure, grade 3, very high-risk; 10, cerebral infarction of the right side of the basal ganglia region, the…	YES	YES	YES	NO	NO	NO	NO	NO	black change disease of the colon (medicine)	Enteroscopy was performed through the rectum, sigmoid colon, descending colon, transverse colon, ascending colon down to the cecum, no abnormalities were seen in the opening of the appendix, and the ileocecal valve was lip-shaped. Light brown mottled changes were seen throughout the colon. The lumen of all segments of the colon seen was patent and well filled, with clear vascular shadows, no ulce…		80	2	80	2	3	3	8	1	0	0	0	0	0	0	0	10	10	1	10
1	2	65	160	64	25	142	35.1252	132	37.7862	divided oral intake	NA	1, acute gastroenteritis, 2, gastrointestinal dysfunction, 3, reflux oesophagitis, 4, acute exacerbation of chronic gastritis, 5, cerebral hypoperfusion, 6, cerebral atherosclerosis, 7, very high risk of hypertension grade 3, 8, type 2 diabetes mellitus combined with peripheral neuropathy, 9, nutritional dysplastic anaemia, 10, Helicobacter pylori infection, 11, constipation, 12, pruritis, 13, de…	YES	NO	NO	NO	NO	NO	NO	NO	Normal intestinal mucosa seen on colonoscopy	Enteroscopy was performed through the rectum, sigmoid colon, descending colon, transverse colon, ascending colon down to the cecum, no abnormality in the opening of the appendix was seen, and the ileocecal valve was in the shape of a lip. The intestinal lumen was full of faeces and observation was less than satisfactory. The seen unterminal ileum and all segments of the large bowel lumen were smo…		65	2	70	2	1	2	5	1	0	0	0	0	0	0	0	10	10	1	10
1	1	68	175	70	22.86	82	75.1386	74	83.2618	divided oral intake	Chlorosartan potassium, levamlodipine maleate tablets, aspirin	1, incomplete intestinal obstruction; 2, reflux oesophagitis; 3, chronic gastritis; 4, colonic nigrostenosis; 5, gastrointestinal dysfunction; 6, intestinal flora imbalance; 7, hypertension grade 2 very high-risk; 8, hyperlipidaemia; 9, old cerebral infarction; 10, carotid artery atherosclerosis; 11, prostate hyperplasia; 12, multiple polypoid lesions of the gallbladder	NO	YES	YES	NO	NO	NO	NO	NO	black change disease of the colon (medicine)	Enteroscopy was performed through the rectum, sigmoid colon, descending colon, transverse colon, ascending colon down to the cecum, with no abnormality in the opening of the appendix, and the ileocecal valve was in a labial shape, entering the end of the ileum for about 1 cm.The end of the ileum was not seen to have any obvious abnormality. The lumen of each segment of the colon was seen to be sm…		80	2	65	2	2	3	7	1	0	0	0	0	0	0	0	9	10	1	10
1	2	65	160	63	24.61	60	81.8307	#NULL!	#NULL!	divided oral intake	NA	1, incomplete intestinal obstruction combined with abdominal infection; 2, duodenal bulb ulcer; 3, acute exacerbation of chronic gastritis; 4, type 2 diabetes mellitus; 5, hypertension; 6, carotid atherosclerosis combined with plaque; 7, hyperlipidaemia	YES	NO	NO	NO	NO	NO	NO	NO	colon polyp	Enteroscopy was performed through the rectum, sigmoid colon, descending colon, transverse colon, ascending colon down to the cecum, no abnormality was seen in the opening of the appendix, and the ileocecal valve was in the shape of a lip. A polyp of Yamada type I with a diameter of about 0.3 cm was seen in the sigmoid colon, which was removed and sent for examination. The remaining segments of th…	(Sigmoid colon) Tubular adenoma with low-grade intraepithelial neoplasia (grade II) of the epithelium. Immunohistochemistry: neoplastic gland Ki-67index about 80%, P53 (++).	95	2	70	3	3	2	8	1	0	0	0	0	0	0	0	8	10	1	10
1	1	58	168	78	27.64	67	116.703	#NULL!	#NULL!	divided oral intake	Valsartan, amlodipine besylate, metformin, acarbose	Functional constipation; reflux oesophagitis; chronic gastritis; hypertension; type 2 diabetes mellitus; cholelithiasis; left kidney stones; intestinal dysbiosis	YES	YES	NO	NO	NO	NO	NO	NO	Normal intestinal mucosa seen on colonoscopy	Enteroscopy was performed through the rectum, sigmoid colon, descending colon, transverse colon, ascending colon down to the cecum, with no abnormality in the opening of the appendix, and the ileocecal valve was in the shape of a lip, entering the end of the ileum for about 1 cm.The lumen of the unterminal ileum and the various segments of the large intestine were seen to be fluent and well fille…		95	2	70	2	3	2	7	1	0	0	0	0	0	0	0	9	10	1	10
1	1	77	169	70	24.51	76	70.9368	101	53.3782	divided oral intake	Nifedipine controlled release tablets, acarbose	1. incomplete intestinal obstruction combined with abdominal infection, 2. chronic gastritis, 3. reflux oesophagitis, 4. hypertensive disease, 5. type 2 diabetes mellitus, 6. coronary atherosclerotic heart disease after coronary stenting, 7. cerebral infarction, 8. hepatic cysts, 9. cysts of the left kidney, 10. interstitial lesions in both lungs combined with infection, 11. multiple nodules of t…	YES	YES	YES	NO	NO	NO	NO	NO	colon polyp	Enteroscopy through the rectum, sigmoid colon, descending colon, transverse colon, ascending colon down to the cecum, the appendix opening was not abnormal, the ileocecal valve was lip-shaped, into the end of the ileum of about 0.5 cm. retreating the mirror about 68 cm (transverse colon near the hepatic flexure) was seen about the size of about 1.0 × 0.6 cm Yamada type I polyp, retreating the mir…		80	2	85	2	3	3	8	1	0	0	0	0	0	0	0	10	10	1	10
1	2	70	162	70	26.67	50	101.834	#NULL!	#NULL!	divided oral intake	Nifedipine controlled release tablets, Menthol 30R, Metformin, Sitagliptin phosphate,	1, acute gastroenteritis; 2, reflux oesophagitis; 3, hypertension; 4, type 2 diabetes mellitus repeated hypoglycaemic episodes; 5, carotid atherosclerosis hyperlipidaemia	YES	NO	NO	NO	NO	NO	NO	NO	Normal intestinal mucosa seen on colonoscopy	Enteroscopy was performed through the rectum, sigmoid colon, descending colon, transverse colon, ascending colon down to the cecum, with no abnormality in the opening of the appendix, and the ileocecal valve was in the shape of a lip, entering the end of the ileum for about 1 cm.The lumen of the unterminal ileum and the various segments of the large intestine were seen to be fluent and well fille…		95	2	80	3	3	3	9	1	0	0	0	0	0	0	0	8	8	2	8
1	2	49	163	69	25.97	59	110.587	46	141.84	divided oral intake	NA	Colon polyps; chronic gastritis; duodenal bulbitis; type 2 diabetes mellitus	YES	NO	NO	NO	NO	NO	NO	YES	Electrocoagulation and electrosurgery of colonic polyps	A 1.0cm diameter Yamada type II polyp with a IIIs pattern of pit	Hyperplastic polyp with some cells electrophoretically deformed. Immunohistochemistry: Ki-67 basal part of glandular epithelium (+), P53 (-).	100	2	70	3	3	3	9	1	0	0	0	0	0	0	0	10	10	1	10
1	2	72	165	65	23.88	62	74.0792	#NULL!	#NULL!	divided oral intake	NA	1, Incomplete intestinal obstruction 2, Abdominal infection 3, Reflux oesophagitis 4, Chronic gastritis 5, Mixed haemorrhoids 6, Constipation 7, Hypertension 8, Fatty liver 9, Atherosclerosis 13, Lumbar spinal herniated shoulder discs with radiculopathy 14, Post gallbladder surgery	NO	YES	NO	YES	NO	NO	NO	NO	Normal intestinal mucosa seen on colonoscopy	Enteroscopy was performed through the rectum, sigmoid colon, descending colon, transverse colon, ascending colon down to the cecum, with no abnormality in the opening of the appendix, and the ileocecal valve was in the shape of a lip, entering the end of the ileum for about 1 cm.The lumen of the unterminal ileum and the various segments of the large intestine were seen to be fluent and well fille…		95	2	80	3	3	3	9	1	0	0	0	0	0	0	0	10	10	1	10
1	1	72	168	70	24.8	75	77.5876	93	62.5707	divided oral intake	NA	1, acute exacerbation of chronic gastritis, 2, reflux oesophagitis, 3, colonic polyps, 4, enlarged prostate, 5, sinus bradycardia, 6, cholelithiasis, 7, left renal cyst, 8, fatty liver, 9, Helicobacter pylori infection, 10, carotid atherosclerosis combined with plaque formation, 11, bilateral inguinal hernias after surgery	NO	NO	NO	YES	NO	NO	NO	NO	colon polyp	Enteroscopy through the rectum, sigmoid colon, descending colon, transverse colon, ascending colon to the cecum, the appendix opening is not abnormal, the ileocecal valve is lip-shaped, into the end of the ileum is about 1 cm. colon hepatic flexure, 40 cm back to the mirror, each saw a diameter of 0.3, 0.4 cm Yamada II polyps, with a disposable biopsy forceps (side-turning) clamping to remove the…	1. Hyperplastic polyp (colonic hepatic flexure). Immunohistochemistry: Ki-67 partial hyperplastic glandular epithelium (+), P53 (-). 2.(Backscan 40cm) Tubular adenoma with low-grade intraepithelial neoplasia (grade I) of the epithelium. Immunohistochemistry: neoplastic gland Ki-67index about 65%, P53(+).	95	2	90	2	3	3	8	1	1	0	0	1	0	0	0	8	9	2	10
1	2	57	164	60	22.31	55	94.0876	#NULL!	#NULL!	divided oral intake	Acarbose, pitavastatin	Gastric polyps; chronic gastritis; type 2 diabetes mellitus; hyperlipidaemia; carotid atherosclerosis; rectal polyps (clamped)	YES	NO	NO	NO	NO	NO	NO	NO	rectal polyp	An approximately 0.3cm Yamada type II polyp was seen in the rectum with a smooth surface, which was removed and sent for examination. The remaining segments of the large intestine were seen to have a patent lumen, good filling, clear vascular shadows, no ulcers, no polyps or other obvious abnormalities.	hyperplastic polyp	95	2	100	3	3	3	9	1	0	0	0	0	0	0	0	8	10	1	10
1	2	54	155	56	23.31	63	79.4349	#NULL!	#NULL!	divided oral intake	Valsartan, nimodipine, mirtazapine, oxazepam	1, Incomplete intestinal obstruction; 2, Reflux oesophagitis; 3, Acute attack of chronic gastritis; 4, Anxiety state; 5, Hypertensive disease; 6, Menopausal syndromes	NO	YES	NO	NO	NO	NO	NO	NO	Normal intestinal mucosa seen on colonoscopy	Enteroscopy was performed through the rectum, sigmoid colon, descending colon, transverse colon, ascending colon down to the cecum, with no abnormality in the opening of the appendix, and the ileocecal valve was in the shape of a lip, entering the end of the ileum for about 1 cm.The lumen of the unterminal ileum and the various segments of the large intestine were seen to be fluent and well fille…		95	2	80	3	3	3	9	1	1	0	0	1	0	0	0	8	8	2	10
1	2	72	160	52	20.31	58	63.3505	40	91.8582	divided oral intake	Metformin, acarbose	1, compound ulcer; 2, incomplete intestinal obstruction; 3, acute exacerbation of chronic gastritis; 4, type 2 diabetes mellitus; 5, multiple nodules in both lungs of the nature of the malignant tumour to be investigated is not excluded; 6, carotid atherosclerosis combined with plaque formation; 7, colonic polyps (have been clamped off); 8, vaginitis; 9, cervical polyps	YES	YES	NO	NO	NO	NO	NO	NO	colon polyp	Enteroscopy was performed through the rectum, sigmoid colon, descending colon, transverse colon and ascending colon to the cecum, and the opening of the appendix was not abnormal, and the ileocecal valve was in the shape of a lip. At the beginning of the ascending colon (near the ileocecal valve), there were several pseudo-polyps with different morphology, about 0.2-0.3 cm in diameter, with smoot…	(Straight B junction) hyperplastic polyp. Immunohistochemistry: Ki-67 partial hyperplastic glandular epithelial cells (+), P53 (-).	95	2	80	3	3	2	8	1	0	0	0	0	0	0	0	10	10	1	10
1	1	66	178	85	26.83	119	64.6175	134	57.3842	divided oral intake	Valsartan amlodipine, bisoprolol fumarate	1, pancreatic cancer with cancer embolism abdominal fluid; 2, acute pancreatitis; 3, incomplete intestinal obstruction combined with abdominal infection; 4, cholestatic hepatitis; 5, malnutritional anaemia; 6, renal insufficiency; 7, colon polyps; 8, fatty liver; 9, carotid artery sclerosis; 10, reflux oesophagitis; 11, chronic gastritis; 12, hypertensive disease; 13, type 2 diabetes mellitus	YES	NO	NO	NO	NO	NO	NO	NO	colon polyp	Enteroscopy was performed through the rectum, sigmoid colon, descending colon, transverse colon and ascending colon to the cecum, with no abnormality in the opening of the appendix, and the ileocecal valve was in the shape of a lip, entering the end of the ileum for about 1 cm. 20 cm from the anus, a polyp of Yamada type IV with a diameter of about 1.6 cm and another polyp of Yamada type II with …	1.(Backscope 30cm1.0cm polyp) Chronic inflammation of the colonic mucosal tissue.2.(Backscope 30cm1.2cm) Tubular adenoma with low grade intraepithelial neoplasia of the epithelium.3.(Backscope 30cm2cm polyp) Tubular adenoma with intraepithelial low grade neoplasia of the epithelium in the majority of the area, and high grade intraepithelial neoplasia (grade III) in the individual areas.4.(Backsco…	95	2	80	3	3	3	9	1	1	0	0	1	1	0	0	9	6	2	10
1	1	63	170	70	24.22	88	74.8778	#NULL!	#NULL!	divided oral intake	Mentholated insulin, glycemic insulin, aspirin, isosorbide mononitrate, atorvastatin	Gastric polyps, Chronic gastritis, Colon polyps, Type 2 diabetes, Coronary atherosclerotic heart disease	YES	NO	NO	NO	NO	NO	NO	NO	colon polyp	The enteroscope was passed through the rectum, sigmoid colon, descending colon, transverse colon, ascending colon and down to the cecum, the opening of the appendix was not abnormal, the ileocecal valve was in the shape of a lip, and it entered into the end of the ileum for about 1 cm. retreating the mirror from the anus for about 60 cm, a polyp of Yamada III with diameter of about 1.0 cm was see…	1.(Backscene 75cm) Tubular adenoma with low grade intraepithelial neoplasia (grade II) on the epithelium. Immunohistochemistry: Ki-67index of the neoplastic gland was about 60%, P53(+). 2.(Backscene 60cm) Tubular adenoma with low-grade intraepithelial neoplasia (grade II) of the epithelium. Immunohistochemistry: neoplastic gland Ki-67index about 65%, P53(+).3. (Rectal) tubular adenoma with epithe…	100	2	90	2	2	2	6	1	1	0	0	1	0	0	0	9	9	1	10
1	2	65	155	70	29.14	56	97.4175	#NULL!	#NULL!	divided oral intake	Metformin, acarbose, gliquidone tablets	1, incomplete intestinal obstruction; 2, acute exacerbation of chronic gastritis; 3, rectal polyps; 4, coronary atherosclerotic heart disease; 5, type 2 diabetes mellitus; 6, hypertension; 7, hyperlipidaemia; 8, fatty liver; 9, liver cysts	YES	YES	NO	NO	NO	NO	NO	NO	Normal intestinal mucosa seen on colonoscopy	Enteroscopy was performed through the rectum, sigmoid colon, descending colon, transverse colon, ascending colon down to the cecum, with no abnormality in the opening of the appendix, and the ileocecal valve was in the form of a lip. The lumen of each segment of the large intestine was seen to be patent and well filled, with clear vascular shadows, no ulcers, polyps or other obvious abnormalities.		95	2	70	2	3	3	8	1	1	0	0	0	0	0	1	9	9	1	10
1	2	84	160	50	19.53	59	49.3142	62	46.928	divided oral intake	Amlodipine benzenesulfonate, irbesartan hydrochlorothiazide, trimetazidine, haloperidol melitrexate tablets, loxetine hydrochloride enteric capsules	1, duodenal bulb ulcer; 2, chronic gastritis; 3, colonic melanosis; 4, colon polyps; 5, coronary atherosclerotic heart disease; 6, hypertension; 7, hyperlipidaemia; 8, cerebral infarction; 9, constipation; 10, intestinal flora imbalance; 11, anxiety state; 12, hypokalaemia	NO	YES	YES	NO	NO	NO	NO	NO	black change disease of the colon (medicine)，colon polyp	Enteroscopy was performed through the rectum, sigmoid colon, descending colon, transverse colon, ascending colon down to the cecum, with no abnormality in the opening of the appendix, and the ileocecal flap was in the shape of a lip. There was more faeces in the intestinal lumen and observation was less than satisfactory. The lumen of each segment of the large intestine was seen to be smooth and …	(Transverse colon) Tubular adenoma with low-grade intraepithelial neoplasia (grade I) and focal grade II epithelium. Immunohistochemical markers: neoplastic gland Ki-67index about 60%, P53 (+). (Descending colon) Tubular adenoma with epithelium showing low grade intraepithelial neoplasia (grade I).	80	2	70	2	2	2	6	1	1	0	0	1	0	0	1	7	7	2	10
1	1	67	160	63	24.61	83	67.7379	70	80.3179	divided oral intake	Chlorosartan potassium hydrochlorothiazide tablets, bisoprolol, resuvastatin,	1, duodenal bulb ulcer combined with bleeding; 2, abdominal infection; 3, cholecystitis; 4, colon polyp; 5, inflammatory bowel disease; 6, reflux oesophagitis; 7, hypertension; 8, cerebral insufficiency; 9, carotid atherosclerosis combined with plaque formation; 10, hyperlipidaemia; 11, hypoglycaemia; 12, electrolyte disorders a hypokalaemia; 13, thickening of the left adrenal gland to be investi…	NO	NO	NO	NO	NO	NO	NO	NO	Colon polyps Inflammatory bowel disease nature?	Enteroscopy was performed through the rectum, sigmoid colon, descending colon, transverse colon, ascending colon down to the cecum, no abnormality was seen in the opening of the appendix, the ileocecal valve was in a labial shape and entered into the end of the ileum for about 1.0 cm. the bowel was poorly prepared and observation was less than satisfactory. A polyp of Yamada type III about 0.8 cm…	(Ascending colon) tubular adenoma with low grade intraepithelial neoplasia (grade II). Immunohistochemistry: neoplastic gland Ki-67index about 70%, P53(-).	100	2	90	2	2	2	6	1	1	0	0	0	0	0	1	9	8	1	10
1	2	76	160	75	29.3	69	72.2866	107	46.6147	divided oral intake	Irbesartan hydrochlorothiazide, Rosuvastatin, aspirin, trimethoprim hydrochloride, metoprolol tartrate	1. chronic constipation, 2. acute exacerbation of chronic gastritis, 3. reflux oesophagitis, 4. acute exacerbation of chronic wheezing bronchitis, 5. coronary atherosclerotic heart disease after pacemaker implantation, 6. hypertensive disorders, 7. hyperlipidaemia, 8. colon polyps, 9. cholelithiasis, 10. right renal cysts, 11. atherosclerosis of carotid arteries combined with plaque formation, 12…	NO	YES	NO	NO	NO	NO	NO	NO	colon polyp	Enteroscopy was performed through the rectum, sigmoid colon, descending colon, transverse colon, and ascending colon down to the cecum, with no abnormality in the opening of the appendix, and the ileocecal valve was in the form of a lip. The rectum and transverse colon near the hepatic flexure each saw a diameter of 0.2, 0.3cm Yamada II polyp, respectively, and was taken clean and sent for examin…	1.(Rectal) tubular adenoma with low-grade intraepithelial neoplasia of the epithelium (grade II).2.(Transverse colon near the hepatic flexure) tubular adenoma with low-grade intraepithelial neoplasia of the epithelium (grade I).	95	2	60	3	3	2	8	1	1	0	0	0	0	1	0	10	9	1	10
1	2	64	156	44	18.08	50	69.4963	49	70.9146	divided oral intake	Acarbose, empagliflozin, sitagliptin phosphate, degu insulin	1, mixed anaemia malnutritional anaemia iron deficiency anaemia; 2, chronic gastritis; 3, reflux oesophagitis; 4, colonic polyps; 5, small bowel effusion; 6, small bowel intestinal wall thickening nature to be investigated; 7, nature of the right lung nodule to be investigated; 8, nature of the para-abdominal aortic lymph node to be investigated; 9, urinary tract infections; 10, hypo-proteinaemia…	NO	NO	NO	NO	NO	NO	NO	NO	Electrocoagulation and electrosurgery of colonic polyps	Retreating 20 cm (sigmoid colon), a 0.8 cm diameter Yamada type I polyp was seen, with scattered punctate erosions on the surface, and vascular penetration was seen at the base.	Post-electrosurgical specimen with marked cellular distortion was considered a tubular adenoma with low-grade intraepithelial neoplasia. Immunohistochemistry: neoplastic gland Ki-67index about 30%, P53(-).	95	2	70	3	2	3	8	1	1	0	0	0	0	1	0	9	9	1	10
2	2	35	153	48	20.5	53	98.8144	#NULL!	#NULL!	single oral intake	NA	Colon polyps; post appendectomy for appendicitis; post nasal polypectomy	NO	NO	NO	YES	NO	NO	NO	NO	Electrocoagulation and electrosurgery of colonic polyps	Two Yamada type I polyps with diameters of 0.8 cm and 1.0 cm were seen in the sigmoid colon. A disposable spray tube was used to spray 0.2% indigo carmine stain on the surface of the polyps, and the pit was observed to be type IIIs. A disposable injection needle was used to inject 1:10,000 kidney mixture into the base of each polyp about 1m1, lifting up the polyp, revealing the tip of the polyp, …	(Sigmoid colon) Low-grade tubular adenoma (grade). Immunohistochemistry: neoplastic gland K1-67 (40%), P53 (+).	100	1	80	3	3	2	8	1	1	1	0	0	0	0	0	9	9	1	10
2	1	61	177	67	21.39	73	88.6392	#NULL!	#NULL!	single oral intake	Chlorosartan potassium hydrochlorothiazide, acarbose, metformin, aspirin, pitavastatin,	1, acute attack of chronic gastritis; 2, reflux oesophagitis; 3, coronary atherosclerotic heart disease old infarction stable angina pectoris percutaneous coronary artery drug balloon dilatation angioplasty after cardiac function class I (NYHA); 4, hypertension; 5, type 2 diabetes mellitus diabetic peripheral neuropathy; 6, hyperlipidaemia; 7, cerebral arterial blood supply insufficiency; 8, cere…	YES	NO	YES	NO	NO	YES	YES	NO	diverticulum of the colon	Enteroscopy was performed through the rectum, sigmoid colon, descending colon, transverse colon, ascending colon down to the cecum, appendix opening was not abnormal, ileocecal flap was lip shaped and entered into the end of the ileum for about 1.0 cm.Bowel was poorly prepared and observation was less than satisfactory. Several small diverticula were scattered in the ascending colon. The seen unt…		95	1	100	2	3	2	7	1	0	0	0	0	0	0	0	9	10	1	10
2	1	65	160	60	23.44	50	93.5208	42	111.334	single oral intake	Chlorosartan potassium hydrochlorothiazide, aspirin, benidipine	1, acute gastroenteritis, 2, gastrointestinal dysfunction, 3, reflux oesophagitis, 4, acute exacerbation of chronic gastritis, 5, cerebral hypoperfusion, 6, cerebral atherosclerosis, 7, very high risk of hypertension grade 3, 8, type 2 diabetes mellitus combined with peripheral neuropathy, 9, nutritional dysplastic anaemia, 10, Helicobacter pylori infection, 11, constipation, 12, pruritis, 13, ri…	YES	YES	NO	NO	NO	NO	NO	NO	Normal intestinal mucosa seen on colonoscopy	Enteroscopy was performed through the rectum, sigmoid colon, descending colon, transverse colon, ascending colon down to the cecum, no abnormality in the opening of the appendix was seen, and the ileocecal valve was in the shape of a lip. The intestinal lumen was full of faeces and observation was less than satisfactory. The lumen of the unterminal ileum and all segments of the large intestine we…		65	1	90	2	2	2	6	1	1	1	1	0	0	0	0	8	6	0	6
2	1	60	172	70	23.66	76	90.0785	#NULL!	#NULL!	single oral intake	Irbesartan	1, duodenal ulcer combined with upper gastrointestinal bleeding; 2, haemorrhagic anaemia; 3, hyperlipidaemia; 4, hypertension; 5, cerebral arteriosclerosis; 6, carotid arteriosclerosis combined with plaque formation; 7, hepatic cysts; 8, gallbladder polyps; 9, colonic polyps	NO	NO	NO	NO	NO	NO	YES	NO	colon polyp	Enteroscopy was performed through the rectum, sigmoid colon, descending colon, transverse colon, ascending colon down to the cecum, no abnormality in the opening of the appendix, and the ileocecal flap was in the shape of a lip. The intestinal faeces were more numerous and the observation was less than satisfactory. Into the mirror to 18cm, 25cm, respectively, see the diameter of about 0.3cm, 0.5…	1.(Colon, about 15cm into the scope) Tubular adenoma with low grade intraepithelial neoplasia (grade II) on the epithelium.2.(Colon, about 25cm into the scope) Tubular adenoma with low grade intraepithelial neoplasia (grade II) on the epithelium. Immunohistochemistry: neoplastic gland Ki-67index about 75%, P53 few (+).	95	1	100	2	2	2	6	1	1	1	0	0	0	0	0	7	7	2	10
2	1	69	172	69	21.97	68	88.0735	58	103.259	single oral intake	aspirin	Colon polyps, cerebral infarction, hyperlipidaemia, neuralgia, liver cysts	NO	NO	YES	NO	NO	NO	NO	YES	Electrocoagulation and electrosurgery of colonic polyps	A Yamada type II polyp of about 1.0 cm in diameter was seen in the transverse colon near the hepatic flexure. A disposable spray tube was used to spray 0.2% indigo carmine stain on the surface of the polyp, and the pit was observed to be type IIIs. A disposable injection needle was used to inject 1:10,000 kidney mixture into the base of the polyp, and the polyp was lifted up, revealing the tip of…	(Transverse colon near the hepatic flexure) tubular adenoma with low-grade intraepithelial neoplasia (grade II) on the epithelium. Immunohistochemistry: neoplastic gland Ki-67index about 30%, P53(-).	95	2	100	2	2	2	6	1	1	1	0	0	0	0	0	9	7	2	6
2	2	46	155	50	20.81	59	82.7773	55	88.7975	single oral intake	NA	1, lower gastrointestinal bleeding; 2, acute gastroenteritis; 3, terminal ileitis; 4, upper respiratory tract infection; 5, reflux oesophagitis; 6, chronic gastritis; 7, pelvic inflammatory disease; 8, lumbar disc herniation; 9, cervical spondylosis; 10, dry eye; 11, Helicobacter pylori infection	NO	NO	NO	NO	NO	NO	YES	NO	terminal ileitis	Enteroscopy was performed through the rectum, sigmoid colon, descending colon, transverse colon, ascending colon down to the cecum, no abnormality was seen in the opening of the appendix, and the ileocecal valve was in the form of a lip, entering the end of the ileum for about 1 cm. a flaky vesiculation of about 0.4 cm in diameter was seen in the end of the ileum, and 1 piece was biopsied. The en…	(End ileum) The mucosal tissue of the small intestine showed moderate chronic inflammation with active inflammation, focal erosions on the mucosal surface, and more eosinophilic infiltration was seen in the interstitium.	90	2	60	2	3	2	7	1	0	0	0	0	0	0	0	9	10	1	10
2	1	59	180	77	23.77	62	122.979	#NULL!	#NULL!	single oral intake	NA	Colon polyps; reflux oesophagitis; oesophageal hiatal hernia; chronic gastritis; pulmonary hernias; lumbar spondylolisthesis	NO	NO	NO	NO	NO	NO	NO	NO	Electrocoagulation and electrosurgery of colonic polyps	A 1.2*0.6cm diameter Yamada II polyp in the ascending colon and an approximately 0.3cm diameter Yamada I polyp in the sigmoid colon	1.(Ascending colon) tubular adenoma with low grade intraepithelial neoplasia (grade II). Immunohistochemistry: Ki-67 index of the neoplastic gland was about 30%, P53(+). 2.(Sigmoid colon) tubular adenoma with low-grade intraepithelial neoplasia (grade II) of the epithelium.	95	2	60	3	3	2	8	1	0	0	0	0	0	0	0	8	10	1	8
2	2	66	150	55	24.44	80	52.8652	#NULL!	#NULL!	single oral intake	NA	1, senile constipation; 2, chronic otitis media acute attack purulent otitis media; 3, coronary atherosclerotic heart disease myocardial ischaemia cardiac function class I; 4, chronic gastritis; 5, urinary tract infections mycobacterial infections; 6, hyperlipidaemia; 7, hearing loss; 8, low vision in both eyes; 9, psychiatric anomalies to be investigated; 10, post hysterectomy	NO	YES	NO	NO	NO	NO	NO	NO	Normal intestinal mucosa seen on colonoscopy	Enteroscopy was performed through the rectum, sigmoid colon, descending colon, transverse colon, ascending colon down to the cecum, with no abnormality in the opening of the appendix, and the ileocecal valve was in the form of a lip. The lumen of each segment of the large intestine was seen to be patent and well filled, with clear vascular shadows, no ulcers, polyps or other obvious abnormalities.		95	2	60	3	3	2	8	1	1	1	1	1	0	0	0	8	5	0	7
2	1	69	170	61	21.11	96	55.1523	92	57.5502	single oral intake	Omeprazole, amlodipine benzenesulfonate, terazosin, metoprolol	1, duodenal bulb ulcer; 2, chronic gastritis HP(+); 3, gastric body polyp; 4, abdominal infection; 5, hypertension; 6, hypokalaemia; 7, carotid sclerosis; 8, colonic polyps	NO	NO	NO	NO	NO	NO	NO	NO	colon polyp	Enteroscopy was performed through the rectum, sigmoid colon, descending colon, transverse colon, ascending colon down to the cecum, no abnormality was seen in the opening of the appendix, the ileocecal valve was in a labial shape and entered the end of the ileum for about 1 cm. a polyp of about 1.2 cm Yamada III was seen in the hepatic flexure of the colon and pit was in a IIIs shape, which was n…	(Colonic hepatic flexure) Choroidal tubular adenoma with low-grade intraepithelial neoplasia (grade II) in most areas and focal high-grade intraepithelial neoplasia (grade III).	100	2	95	2	2	2	6	1	1	1	0	0	0	0	0	9	9	1	10
2	2	50	166	63	22.86	67	87.9374	#NULL!	#NULL!	single oral intake	NA	colon polyp	NO	NO	NO	NO	NO	NO	NO	NO	colon polyp	The transverse colon near the hepatic flexure, 35cm back mirror each see a diameter of about 1.0cm Yamada II-III polyp, pit was IIIs type. A disposable needle was used to inject 1:10,000 kidney mixture into the base of each polyp separately for about 1m, lifting up the polyp, revealing the tip of the polyp, and then a disposable electric coil was used to ligate the base of the polyp, tightening i…	1.(Transverse colon) Tubular adenoma with low-grade intraepithelial neoplasia of the epithelium. Immunohistochemistry: neoplastic gland Ki-67index about 40%, P53(+).2.(Into the mirror 35cm) Tubular adenoma, epithelium shows low grade intraepithelial neoplasia.	100	2	110	3	2	2	7	1	1	1	0	1	0	0	0	7	6	0	8
2	1	48	174	77	25.43	67	129.256	#NULL!	#NULL!	single oral intake	NA	Gastric ulcer, Acute gastrointestinal infection, Chronic gastritis, Alcoholic hepatitis, Fatty liver, Colon polyps, Hyperlipidaemia, Left femoral head necrosis, Left kidney stone, Coeliac disease	NO	NO	NO	NO	NO	NO	NO	NO	colon polyp	Enteroscopy was performed through the rectum, sigmoid colon, descending colon, transverse colon, and ascending colon down to the cecum, with no abnormality in the opening of the appendix, and the ileocecal flap was in the shape of a lip. Rectum scattered multiple polyps of about 0.2-0.3cm in diameter Yamada type I, which were not clean when taken for examination. A polyp of Yamada I-II type with …	Choroidal tubular adenoma with low grade intraepithelial neoplasia (grade II) in some areas. Immunohistochemistry: neoplastic gland Ki-67index about 80%, P53(+). Hyperplastic polyp.	100	2	120	3	2	2	7	1	1	1	1	1	0	0	0	5	5	0	6
2	1	74	162	55	20.96	87	51.0075	95	46.7121	divided oral intake	metronidazole	Colon polyps; incomplete intestinal obstruction; chronic gastritis; gastrointestinal disorders; rectal ulcers; senile constipation; sleep disorders; anxiety states; pulmonary alveolus; renal cysts; hepatic cysts; enlarged prostate gland	NO	YES	NO	NO	NO	NO	NO	NO	Colon polyps, rectal ulcers	Enteroscopy was performed through the rectum, sigmoid colon, descending colon, transverse colon, ascending colon down to the cecum, no abnormality in the opening of the appendix, and the ileocecal flap was in the shape of a lip. The intestinal faeces were large and observation was less than satisfactory. A polyp about 1.0 cm in diameter of Yamada II was seen about 15 cm from the anus on the retro…		95	1	80	2	3	2	7	1	1	0	0	1	1	0	0	10	9	1	10
2	2	60	170	85	29.41	65	108.708	#NULL!	#NULL!	divided oral intake	Calcium tablets, ammonia glucose	Gastrointestinal disorders; chronic gastritis; coronary atherosclerotic heart disease arrhythmias; hyperlipidaemia; uneven fatty liver; skin abrasions; osteoarthritis of the knee; mammary nodules; cervical spondylosis; post appendectomy; post-hysterectomy; post lumbar herniated discs; synovitis of the knee; meniscus injuries; cartilage chondromalacia of the patella	NO	NO	NO	YES	NO	NO	NO	NO	Normal intestinal mucosa seen on colonoscopy	Bowel preparation was poor and observations were less than satisfactory. The bowel lumen of all segments of the large bowel seen was patent, well filled, with clear vascular shadows, no ulcers, no polyps or other obvious abnormalities. Normal intestinal mucosa seen on enteroscopy		95	1	80	1	1	2	4	1	1	1	1	0	0	0	0	5	2	0	8
2	2	74	150	43	19.11	74	39.8516	#NULL!	#NULL!	divided oral intake	Proprietary laxative, aspirin	Colon polyps, Constipation, Chronic gastritis, Gastric polyps, Hypertension, Obsolete cerebral infarction, Haemorrhoids	NO	YES	YES	NO	NO	NO	NO	NO	colon polyp	Enteroscopy was performed through the rectum, sigmoid colon, descending colon, transverse colon, and ascending colon down to the cecum, with no abnormality in the opening of the appendix, and the ileocecal flap was in the shape of a lip. A polyp of Yamada type III about 1.5 cm in diameter was seen in the ascending colon near the hepatic flexure, which was not taken for examination. The lumen of t…	(Ascending colon) Choroidal tubular adenoma with low grade intraepithelial neoplasia (grade II) in most areas.	90	1	60	2	2	2	6	1	1	1	1	1	1	0	0	7	6	2	10
2	1	74	174	69	22.79	114	48.8354	83	67.0751	divided oral intake	NA	1, incomplete intestinal obstruction combined with abdominal infection; 2, reflux oesophagitis; 3, postoperative gallbladder; 4, neurogenic bladder; 5, bronchitis; 6, bronchiectasis; 7, anxiety state; 8, severe malnutrition with wasting; 9, prostatic hyperplasia; 10, pulmonary nodules; 11, hepatic cysts; 12, renal cysts; 13, carotid arteriosclerosis; 14, urinary retention; 15, urinary tract infec…	NO	YES	NO	YES	NO	NO	NO	NO	Colonic SMT, Colonic Melanosis	Enteroscopy was performed through the rectum, sigmoid colon, descending colon, transverse colon, ascending colon down to the cecum, no abnormality was seen in the opening of the appendix, the ileocecal flap was in the shape of a lip, and it entered into the end of the ileum for about 1 cm.The intestinal fecal matter was more, which seriously affected the observation. A submucosal bulge of about 1…		90	1	60	1	2	1	4	1	1	1	1	0	0	0	0	8	0	0	5
2	1	70	164	60	22.31	53	96.8769	#NULL!	#NULL!	divided oral intake	Irbesartan hydrochlorothiazide, amlodipine benzenesulfonate, aspirin, bisoprolol fumarate, acarbose	1, Chronic constipation; 2, Colon polyps; 3, Sequelae of cerebral infarction; 4, Chronic gastritis; 5, Epilepsy; 6, Hypertension; 7, Type 2 diabetes mellitus; 8, Prostatic hyperplasia; 9, Ringworm; 10, Eczema; 11, Carotid plaque formation; 12, Electrolyte disorders-hypokalaemia; 13, Post-appendectomy; 14, Post-operation of right femoral head	YES	YES	YES	YES	NO	NO	NO	NO	colon polyp	Enteroscopy through the rectum, sigmoid colon, descending colon, transverse colon, ascending colon down to the cecum, the appendix opening is not abnormal, ileocecal flap is lip-shaped, into the end of the ileum about 1.0 cm. bowel preparation is poor, observation is less than satisfactory. About 70cm back to the mirror to see a diameter of about 0.2cm Yamada type I polyp, clamp net sent for exam…	Tubular adenoma with low-grade intraepithelial neoplasia of the epithelium	40	1	110	3	2	2	7	1	1	1	1	1	1	0	0	5	5	0	5
2	1	77	167	60	22.04	86	53.7329	87	53.1153	divided oral intake	Valsartan hydrochlorothiazide, bisoprolol fumarate, amlodipine benzenesulfonate simvastatin, clopidogrel	1, acute attack of chronic gastritis; 2, gastro-oesophageal reflux disease; 3, colorectal polyps; 4, cerebral infarction; 5, hypertension; 6, hyperlipidaemia; 7, prostate hyperplasia; 8, insomnia; 9, anxiety and depressive state; 10, electrolyte disorders - hypokalaemia	NO	NO	YES	NO	NO	NO	NO	NO	colon polyp	Enteroscopy was performed through the rectum, sigmoid colon, descending colon, transverse colon, ascending colon down to the cecum, no abnormality was seen in the opening of the appendix, and the ileocecal valve was lip-shaped, entering the end of the ileum about 1.0 cm. the bowel was poorly prepared, and observation was less than satisfactory. An approximately 1.0 cm diameter Yamada II polyp was…	Hyperplastic polyp (rectum). Immunohistochemistry: Ki-67 basal part of glandular epithelium (+), P53 (-).	95	1	100	1	1	1	3	1	1	1	1	0	1	0	0	8	5	2	7
2	2	67	160	69	26.95	53	98.7556	48	109.043	divided oral intake	Aspirin, potassium chlorosartan, statin lipid-lowering drugs	Colon polyps; cerebral infarction; hypertension; hyperlipidaemia with atherosclerosis; cirrhosis; hypokalaemia	NO	NO	YES	NO	NO	NO	NO	NO	Electrocoagulation and electrosurgery of colonic polyps	One 1.5cm diameter Yamada type III polyp was seen at the rectobasal junction and three 0.8-1.2cm diameter Yamada type II-III polyps were seen in the ascending colon. A disposable spray tube was used to spray 0.2% indigo carmine stain on the surface of the polyp, and it was observed that the pit was of type IIIs+IIIL, and type IV could be seen locally in the polyp at the junction of the rectobasal…	1.(Straight B junction) Choriocapillary tubular adenoma with low grade intraepithelial neoplasia (grade II) in most areas and focal high grade intraepithelial neoplasia (grade III). Immunohistochemistry: Ki-67(80%),P53(+) in the neoplastic gland.2.(Ascending colon) Low grade choriocapillary tubular adenoma (grade I).	95	1	90	2	2	2	6	1	1	1	1	1	1	0	0	8	7	2	10
2	2	76	168	55	19.49	67	54.5926	64	57	divided oral intake	Aspirin, isosorbide mononitrate, atorvastatin calcium	1, incomplete intestinal obstruction; 2, coronary atherosclerotic heart disease; 3, stable angina; 4, cerebral infarction; 5, hyperlipidaemia; 6, reflux oesophagitis; 7, chronic gastritis; 8, hyperhomocysteinemia; 9, constipation; 10, carotid atherosclerosis with plaque formation	NO	YES	YES	NO	NO	NO	NO	NO	Normal intestinal mucosa seen on colonoscopy	Enteroscopy through the rectum, sigmoid colon, descending colon, transverse colon, ascending colon down to the cecum, with fecal obstruction of the appendiceal opening, which was not visible, and the ileocecal flap in a labial shape. The bowel was poorly prepared, affecting observation. The bowel lumen of all segments of the large intestine seen was patent, well filled, with clear vascular shadow…		95	1	90	2	2	2	6	1	1	1	0	1	1	0	0	6	6	0	10
2	1	69	173	90	30.07	66	118.36	#NULL!	#NULL!	divided oral intake	NA	Colon polyps; constipation; chronic gastritis; sinus bradycardia; cervical spondylosis; fatty liver; carotid atherosclerosis with plaque formation	NO	YES	NO	NO	NO	NO	NO	NO	Electrocoagulation and electrosurgery of colonic polyps	Two 0.6cm and 0.4cm diameter Yamada type I polyps were seen 20cm back from the scope, two adjacent about 1.0cm and 0.8cm diameter Yamada type II polyps were seen 55cm into the scope, and one about 1.5cm diameter Yamada type I polyp was seen 60cm back from the scope. A disposable spray tube was used to spray 0.2% indigo carmine stain on the surface of each polyp, and the pit was observed to be typ…	Hyperplastic polyps.	95	1	90	3	3	2	8	1	1	1	0	1	1	0	0	6	5	0	5
2	2	43	160	74	28.9	72	103.594	#NULL!	#NULL!	divided oral intake	NA	Colon polyps; hyperlipidaemia; fatty liver	NO	NO	NO	NO	NO	NO	NO	NO	Electrocoagulation and electrosurgery of colonic polyps	Withdrawing the lens about 15 cm, a single Yamada type I polyp was seen, with a pit of type III. A disposable spray tube was used to spray 0.2% indigo carmine stain on the surface of the polyp, and the pit was observed to be type IIIL. A disposable needle was used to inject 1:10,000 kidney mixture into the base of the polyp for about 1m1, lifting up the polyp and revealing the tip of the polyp. A…	hyperplastic polyp	100	1	70	3	3	2	8	1	1	1	1	1	0	0	0	6	0	0	5
2	1	75	170	66	22.84	113	46.4115	115	45.6043	divided oral intake	Zopiclone, Irbesartan hydrochlorothiazide, Carvedilol	1, acute exacerbation of chronic gastritis; 2, reflux oesophagitis; 3, chronic renal failure; 4, chronic kidney disease stage 3; 5, cerebral infarction; 6, very high risk of hypertension grade 3; 7, postherpetic neuralgia; 8, colon polyps; 9, habitual constipation; 10, colonic nigrostenosis; 11, prostatic hyperplasia; 12, hyperlipidaemia; 13, sleep disorders; 14, neurasthenia; 15, anxiety state; …	NO	YES	YES	NO	NO	NO	NO	NO	Colonic polyp (1 clamped), colonic melanosis	Enteroscopy was performed through the rectum, sigmoid colon, descending colon, transverse colon, ascending colon down to the cecum; no abnormality was seen in the opening of the appendix; the ileocecal flap was in the shape of a lip and entered the end of the ileum about 1 cm. the bowel was poorly prepared and observation was less than satisfactory. The mucosa of the whole colon was brownish in c…	(Colonic hepatic flexure) tubular adenoma with low grade intraepithelial neoplasia in most areas. Immunohistochemistry: neoplastic glands Ki-67index about 40%, P53 (+).	90	1	90	2	2	2	6	1	1	1	0	1	1	0	0	8	5	0	5
2	2	73	161	64	24.69	55	81.0136	#NULL!	#NULL!	divided oral intake	NA	1, gastroesophageal reflux disease; 2, gastric polyps; 3, chronic gastritis; 4, cerebral infarction; 5, colon polyps; 6, inflammatory bowel disease combined with diverticula; 7, chronic pharyngitis; 8, hypertension; 9, hyperparathyroidism; 10, hypercalcaemia; 11, thyroid nodules; 12, hyperlipidaemia; 13, anxiety and depression? ; 14, nature of nodular foci in the lower lobe of the right lung to b…	NO	NO	YES	NO	NO	NO	NO	NO	Inflammatory bowel disease-scarring stage, multiple polyps of the large intestine	Enteroscopy was performed through the rectum, sigmoid colon, descending colon, transverse colon, ascending colon down to the cecum, with no abnormality in the opening of the appendix, and the ileocecal flap was in the shape of a lip. There was more faeces in the intestinal lumen and observation was less than satisfactory. The rectum and sigmoid colon were scattered with several Yamada I-II polyps…	1.(Rectum) Four pieces of tissue were sent for examination, one of which was a low-grade choriocapillaris adenoma (grade I) and the remaining three were hyperplastic polyps.2.(Sigmoid colon) Low-grade tubular adenoma (grade 1).	90	1	90	2	2	2	6	1	1	1	0	1	1	0	0	6	5	0	9
2	1	82	160	54	21.09	86	44.5215	#NULL!	#NULL!	divided oral intake	mecobalamin	Bowel dysfunction; appendiceal opening mucosal bulge nature to be investigated; colon polyps; coronary atherosclerotic heart disease myocardial ischaemia; prostatic hyperplasia; anal fissure; deafness	NO	NO	NO	NO	NO	NO	NO	NO	Colon polyps Appendice opening polypoid bulge in nature?	Bowel preparation was poor and observation was less than satisfactory. A polypoid bulge about 1.0 cm in diameter was seen at the opening of the appendix with a reddened surface, and the opening of the appendix was dilated and enlarged. Withdrawing the scope about 60-70 cm from the anus, one polyp of Yamada type I about 0.8 cm in diameter and another polyp of Yamada type II about 1.2 cm in diamete…		95	1	80	2	2	2	6	1	1	0	0	1	1	0	0	6	9	2	8
2	1	75	180	80	24.69	77	82.558	75	84.7596	divided oral intake	Mentholated insulin, aspirin,	1, herpes zoster postherpetic neuralgia; 2, reflux oesophagitis; 3, chronic gastritis; 4, type 2 diabetes mellitus combined with peripheral neuropathy combined with retinopathy hypoglycaemia recurrent episodes; 5, coronary artery atherosclerotic heart disease; 6, cerebral infarction; 7, cerebral blood supply insufficiency; 8, cerebral arteriosclerosis; 9, occlusion of the arteries of the lower ex…	YES	NO	YES	NO	NO	NO	NO	NO	Normal intestinal mucosa seen on colonoscopy	Enteroscopy was performed through the rectum, sigmoid colon, descending colon, transverse colon, ascending colon down to the cecum, no abnormality in the opening of the appendix, and the ileocecal flap was in the shape of a lip. The intestinal lumen was full of faeces and observation was unsatisfactory. The bowel lumen of all segments of the large intestine seen was patent and well filled, with c…		95	1	100	2	2	2	6	1	1	1	0	0	0	0	0	8	7	2	8
2	1	63	172	80	27.04	91	82.7534	94	80.1124	divided oral intake	Nifedipine Controlled Release Tablets, Metformin	Habitual constipation; post electrocoagulation and electrodessication of colon polyps; reflux oesophagitis; chronic gastritis; hypertension; type 2 diabetes mellitus; coronary atherosclerotic heart disease myocardial ischemia; carotid atherosclerosis combined with soft plaque; hyperlipidaemia; homocysteinaemia	YES	YES	NO	NO	NO	NO	NO	NO	colon polyp	Enteroscopy was performed through the rectum, sigmoid colon, descending colon, transverse colon, ascending colon down to the cecum, no abnormality was seen in the opening of the appendix, and the ileocecal valve was in the shape of a lip. There was more faeces in the intestine, which affected the observation. A polyp with a diameter of about 1.2 cm Yamada IV was seen about 75 cm back from the mir…	Hyperplastic polyp. Immunohistochemistry: Ki-67 hyperplastic glandular epithelial cells (+), P53 (-).	95	1	90	2	2	2	6	1	1	1	0	1	0	0	0	9	6	0	10
2	1	58	176	80	25.83	62	129.348	63	127.295	divided oral intake	Acarbose, pioglitazone metformin, glucagon insulin, zopiclone	1, acute cholecystitis; 2, cholestatic hepatitis; 3, chronic gastritis; 4, reflux oesophagitis; 5, type 2 diabetes mellitus; 6, coronary atherosclerotic heart disease; 7, hypertension; 8, eczema; 9, sleep disorders; 10, fatty liver; 11, hyperlipidaemia; 12, carotid arterial sclerosis with plaque formation with stenosis; 13, colon polyps	YES	NO	NO	NO	NO	NO	NO	NO	colon polyp	Enteroscopy was performed through the rectum, sigmoid colon, descending colon, transverse colon, ascending colon down to the cecum, no abnormality was seen in the opening of the appendix, and the ileocecal valve was in the shape of a lip, entering the end of the ileum about 0.5 cm. a polyp of Yamada type II of about 1.2 cm in diameter was seen in the ascending colon, which was not taken for exami…	(Ascending colon) tubular adenoma with low grade intraepithelial neoplasia (grade I). Immunohistochemistry: neoplastic gland Ki-67index about 80%, P53 (+).	95	1	110	2	3	2	7	1	1	1	0	0	0	0	0	6	6	2	9
2	1	67	175	83	28.41	111	66.7305	60	123.452	divided oral intake	Acarbose, metformin, nifedipine controlled release tablets, atorvastatin,	1, incomplete intestinal obstruction combined with abdominal infection; 2, acute exacerbation of chronic gastritis; 3, reflux oesophagitis; 4, hypertension; 5, hyperlipidaemia; 6, type 2 diabetes mellitus; 7, urinary stones; 8, urinary tract infections; 9, postoperative colon polyps; 10, carotid atherosclerosis combined with plaque formation	YES	YES	NO	NO	NO	NO	NO	NO	colon polyp	Enteroscopy through the rectum, sigmoid colon, descending colon, transverse colon, ascending colon down to the cecum, the appendix opening was not abnormal, the ileocecal valve was in a labial shape, and the entry into the end of the ileum was about 1 cm. the intestinal lumen was more fecal, and the observation was less than satisfactory. The entry was about 1.0cm of Yamada type II polyp, which w…	(10cm into the lens) Tubular adenoma with low grade intraepithelial neoplasia (grade II) on the epithelium.	95	1	100	2	2	2	6	1	1	1	1	0	0	0	0	6	8	1	8
2	2	57	158	70	28.04	84	71.8725	#NULL!	#NULL!	divided oral intake	Metformin extended-release tablets, vogliptor dispersible tablets	colon polyp	NO	NO	NO	NO	NO	NO	NO	NO	Electrocoagulation and electrosurgery of colonic polyps	A 1.0*0.8 cm diameter Yamada type II polyp was seen in the proximal hepatic flexure of the ascending colon. A disposable spray tube was used to spray 0.2% indigo carmine stain on the surface of the polyp, and the pit was observed to be type IIIs. A disposable needle was used to inject 1:10,000 kidney mixture into the base of the polyp for about 1ml, and the polyp was lifted up to reveal the tip o…		100	1	110	2	2	2	6	1	1	1	0	0	1	0	0	8	5	0	8
2	2	56	160	60	23.44	63	83.1296	#NULL!	#NULL!	divided oral intake	Methimazole, selegiline	Functional bloating; reflux oesophagitis; chronic atrophic gastritis; constipation; hyperthyroidism; type 2 diabetes mellitus; post-operative haemorrhoids; tenosynovitis of the left thumb; hiatal hernia of the oesophagus	YES	YES	NO	NO	NO	NO	NO	NO	Normal intestinal mucosa seen on colonoscopy	Enteroscopy was performed through the rectum, sigmoid colon, descending colon, transverse colon, ascending colon down to the cecum, no abnormality was seen in the opening of the appendix, the ileocecal valve was in the shape of a lip and entered the end of the ileum for about 1 cm. the bowel was poorly prepared and observation was less than satisfactory. The bowel lumen of the unterminal ileum an…		95	1	110	2	2	2	6	1	1	1	1	0	0	0	0	5	5	0	5
2	2	73	150	65	28.89	45	100.564	54	83.8031	divided oral intake	NA	chronic constipation, colon polyps, chronic gastritis, reflux oesophagitis, lumbar spondylosis, arthritis of both lower limbs, cholelithiasis, extrahepatic bile duct dilatation to be investigated, carotid arteriosclerosis, lumbar soft-tissue injuries, severe osteoarthritis	NO	YES	NO	NO	NO	NO	NO	NO	colon polyp	Enteroscopy was performed through the rectum, sigmoid colon, descending colon, transverse colon, ascending colon down to the cecum, no abnormality in the opening of the appendix was observed, and the ileocecal valve was in the shape of a lip. There was too much faecal matter in the intestinal lumen for satisfactory observation. A polyp of Yamada II type with a diameter of about 0.2 cm was seen in…	(Colorectal) Choroidal tubular adenoma with low grade intraepithelial neoplasia (grade II) on the epithelium. Immunohistochemistry: neoplastic gland Ki-67index about 75%, P53(+).	75	1	110	2	1	1	4	1	1	1	1	0	0	0	0	5	5	0	5
2	1	67	170	76	26.3	77	88.0831	#NULL!	#NULL!	divided oral intake	Dagliflozin, metformin, acarbose, irbesartan hydrochlorothiazide, resuvastatin	1, constipation; 2, chronic gastritis; 3, hypertension; 4, type 2 diabetes mellitus; 5, atherosclerosis; 6, hyperlipidaemia; 7, lumbar spinal stenosis; 8, lumbar intervertebral disc herniation; 9, radiculitis; 10, coronary artery atherosclerotic heart disease arrhythmia ventricular premature beats angina pectoris	YES	YES	NO	NO	NO	NO	NO	NO	Normal intestinal mucosa seen on colonoscopy	Enteroscopy was performed through the rectum, sigmoid colon, descending colon, transverse colon, ascending colon down to the cecum, with no abnormality in the opening of the appendix, and the ileocecal flap was in the shape of a lip. There was more faeces in the intestinal lumen and observation was less than satisfactory. The lumen of each segment of the large intestine seen was patent and well f…		75	1	110	1	1	1	3	1	1	1	0	0	0	0	0	8	7	2	10
2	1	79	170	60	20.76	102	43.866	101	44.3003	divided oral intake	NA	1, constipation; 2, dyspepsia; 3, gastrointestinal dysfunction; 4, postoperative colorectal cancer; 5, coronary atherosclerotic heart disease; 6, cerebral infarction; 7, oral ulcers	NO	YES	YES	NO	NO	NO	NO	NO	Normal intestinal mucosa seen on colonoscopy after colonic surgery	Poor bowel preparation interfered with observation. Retreating the mirror about 10cm from the anus to see an anastomosis, the anastomotic mucosa is smooth, no ulcers and erosions were seen. The lumen of the remaining segments of the large intestine was seen to be smooth and well filled, with clear vascular shadows, no ulcers, polyps or other obvious abnormalities.		95	1	80	2	2	2	6	1	1	0	0	0	0	0	1	9	10	1	10
2	1	82	172	79	26.7	64	87.5229	#NULL!	#NULL!	divided oral intake	antihypertensive drug	1, senile constipation; 2, colonic melanosis; 3, hypertension; 4, lumbar disc herniation; 5, lumbar spinal stenosis; 6, neuralgia	NO	YES	NO	NO	NO	NO	NO	NO	black change disease of the colon (medicine)	The ileocecal valve was lip-shaped and entered the end of the ileum about 1 cm. no obvious abnormalities were seen at the end of the ileum seen. The lumen of each segment of the large intestine was seen to be patent and well filled, and the mucosa of the entire large intestine was brownish-black and leopard-like, with no ulcers, polyps or other obvious abnormalities.		90	1	70	2	3	2	7	1	1	1	0	0	0	1	0	9	9	1	10
2	2	75	150	51	22.67	62	41.5022	64	53.8232	divided oral intake	Amlodipine besylate chlorosartan potassium hydrochlorothiazide, eugenol, aspirin, resuvastatin	1, chronic gastritis in an active stage; 2, hypothyroidism; 3, thyroid nodules; 4, gastro-oesophageal reflux disease; 5, hypertension grade 3 very high risk; 6, coronary atherosclerosis with hyperlipidaemia; 7, hypokalaemia; 8, carotid artery atherosclerosis with plaque formation; 9, both lungs grinding glass nodules of unknown nature; 10, colon polyps; 11, constipation; 12, anxiety and depressio…	NO	NO	NO	NO	NO	NO	NO	NO	colon polyp	Enteroscopy was performed through the rectum, sigmoid colon, descending colon, transverse colon, and ascending colon down to the cecum, with no abnormality in the opening of the appendix, and the ileocecal valve was in the shape of a lip. In the splenic flexure of the colon, a polyp of Yamada II type with a diameter of about 0.3 cm was seen, which was removed and sent for examination. A polyp of …	Tubular adenoma with low grade intraepithelial neoplasia (grade I). Immunohistochemistry: neoplastic gland Ki-67index about 5%, P53 (+).	100	1	100	3	3	2	8	1	1	1	1	0	0	1	0	4	4	0	5
2	2	74	155	62	25.81	83	51.2299	79	53.8238	divided oral intake	Novo 50R, acarbose, metoprolol tartrate timosartan	1, incomplete intestinal obstruction combined with abdominal infection; 2, colonic melanosis; 3, reflux oesophagitis; 4, right lower lung pneumonia; 5, hypertension; 6, coronary atherosclerotic heart disease; 7, post coronary stenting; 8, hyperlipidaemia; 9, type 2 diabetes mellitus; 10, habitual constipation; 11, fatty liver; 12, carotid arteriosclerosis with plaque formation; 13, thyroid nodule…	YES	YES	NO	NO	YES	YES	NO	NO	black change disease of the colon (medicine)	Bowel preparation was poor and observation was less than satisfactory. The mucosa of the entire colon was pale dark brown in colour with leopard sign changes. The lumen of the terminal ileum and all segments of the large bowel were seen to be patent and well filled, with clear vascular shadows, no ulcers, polyps or other obvious abnormalities.		95	1	70	1	1	1	3	1	1	1	0	1	1	1	1	6	6	0	7
2	2	59	158	60	24.03	50	101.002	43	117.445	divided oral intake	Glycine insulin, metformin, empagliflozin, epinastat, leucovorin acetate hydrochloride, isosorbide mononitrate	1, chronic gastritis; 2, reflux oesophagitis; 3, Helicobacter pylori infection; 4, type 2 diabetes mellitus diabetic peripheral neuropathy gastrointestinal dysfunction poor glycemic control; 5, hypertension; 6, coronary atherosclerotic heart disease; 7, chronic heart failure; 8, hyperlipidaemia; 9, cerebral infarction; 10, carotid arteriosclerosis; 11, gallbladder polyps; 12, rectal polyps	YES	NO	YES	NO	NO	NO	NO	NO	colon polyp	Enteroscopy through the rectum, sigmoid colon, descending colon, transverse colon, ascending colon down to the cecum, the appendix opening is not abnormal, the ileocecal valve is lip-shaped, into the end of the ileum is about 1.0 cm. rectum (retreat mirror about 16 cm) to see a diameter of about 0.3 cm Yamada II polyps, and its side to see a diameter of about 0.1 cm Yamada I polyp, were clamped c…	Hyperplastic polyp (rectum). Immunohistochemistry: Ki-67 basal part of glandular epithelium (+), P53 (-).	100	2	90	2	2	2	6	1	1	1	0	1	0	0	0	7	7	2	5
2	1	61	171	67	22.91	83	77.9598	60	107.844	divided oral intake	Benidipine, Irbesartan, Bisoprolol, Acarbose, Metformin, Rosuvastatin, Aspirin	1, colon polyps combined with bleeding; 2, chronic gastritis; 3, duodenal bulbaritis; 4, Helicobacter pylori infection; 5, hypertension; 6, coronary atherosclerotic heart disease stable angina pectoris cardiac function class I; 7, type 2 diabetes mellitus; 8, hyperlipidaemia; 9, cerebral infarction; 10, carotid arterial atherosclerosis; 11, fatty liver; 12, right lung nodule; 13, bronchodilation	YES	NO	YES	NO	NO	NO	NO	NO	colon polyp	Enteroscope through the rectum, sigmoid colon, descending colon, transverse colon, ascending colon to the cecum, the appendix opening is not abnormal, ileocecal valve was lip-shaped, into the end of the ileum about 1.0cm. back about 80cm to see a diameter of about 0.5cm Yamada I polyp, basically clamped to send for examination; back about 20cm to see a diameter of about 0.3cm Yamada I polyp, clam…	Low-grade tubular adenoma (grade 1), Low-grade tubular adenoma (grade I), Hyperplastic polyps	100	2	70	1	2	2	5	1	1	1	0	1	0	0	0	7	5	0	7
2	2	65	165	67	24.61	64	81.5871	#NULL!	#NULL!	divided oral intake	Gliclazide extended-release tablets, metformin extended-release tablets, atorvastatin	Colon polyps; 2, diabetes mellitus; 3, hyperlipidaemia; 4, postoperative ovarian cancer; 5, lumbar intervertebral disc herniation; 6, postoperative anterior rectal protrusion; 7, postoperative anal fissure; 8, constipation	YES	YES	NO	YES	NO	NO	NO	NO	Electrocoagulation and electrosurgery of colonic polyps	One Yamada type II polyp with diameters of 1.5 cm and 0.6 cm was seen at 52 cm and 40 cm respectively on the retroscope. A disposable spray tube was used to spray 0.2% indigo carmine stain on the surface of the polyp, and the pit was observed to be IIIs+IIIL type. A disposable injection needle was used to inject 1:10,000 kidney mixture into each polyp at the base of each polyp about 1 ml, lifting…	1. Inflammatory hyperplastic polyp. Immunohistochemistry: Ki-67 basal portion of glandular epithelium (+), P53 (-). 2. tubular adenoma with low-grade intraepithelial neoplasia of the epithelium and severe chronic inflammation of the mucosa with active inflammation.	95	2	100	3	3	2	8	1	1	1	0	0	0	0	0	6	9	1	10
2	2	62	160	62	24.22	86	58.4324	89	56.4627	divided oral intake	Mentholated insulin, liraglutide, chlorosartan potassium hydrochlorothiazide tablets, atorvastatin	Gastrointestinal dysfunction; chronic gastritis; reflux oesophagitis; type 2 diabetes mellitus with poor glycaemic control; hypertension; hyperlipidaemia; chronic renal failure; peripheral arterial atherosclerosis; hyperuricaemia; sleep disorders; colon polyps	YES	NO	NO	NO	NO	NO	NO	NO	colon polyp	Enteroscopy was performed through the rectum, sigmoid colon, descending colon, transverse colon, and ascending colon down to the cecum; no abnormality was seen in the opening of the appendix, and the ileocecal valve was in the shape of a lip. A 1.5*1.0 cm Yamada III polyp was seen in the sigmoid colon, which was not examined. The remaining segments of the colon were seen to have a clear lumen, go…	1.(Sigmoid electrosurgery) low grade choriocapillary tubular adenoma (grade I).2.(Sigmoid clamp) hyperplastic polyp.	95	2	100	2	3	2	7	1	0	0	0	0	0	0	0	9	10	1	10
2	1	57	178	85	23.67	83	103.912	80	107.809	divided oral intake	Sulphonamide diuretics	1, constipation; 2, incomplete intestinal obstruction; 3, hypertension; 4, lumbar intervertebral disc herniation; 5, carotid arteriosclerosis; 6, coronary atherosclerotic heart disease; 7, anxiety state; 8, cataracts; 9, dry eye; 10, colonic polyps; 11, colonic melanosis	NO	YES	NO	NO	NO	NO	NO	NO	1. Colonic polyps 2. Colonic melanosis	Enteroscopy through the rectum, sigmoid colon, descending colon, transverse colon, ascending colon down to the cecum, the appendix opening is not abnormal, the ileocecal valve is lip-shaped, into the end of the ileum of about 1.0 cm. ascending colon near the ileocecal part of the see a diameter of about 0.7 cm Yamada II polyps, did not take the examination; back to the mirror of about 40 cm to se…	Tubular adenoma with low-grade intraepithelial neoplasia of the epithelium. Immunohistochemistry: Ki-67index in about 75% of the adenomatous glands, P53(+).	95	2	110	3	3	2	8	1	1	1	0	0	0	0	0	7	8	2	8
2	1	60	178	70	22.09	74	92.5131	#NULL!	#NULL!	divided oral intake	Timosartan, amlodipine	Colon polyp, Constipation, Hypertension, Lumbar trauma, Lower limb immobility, Liver cysts	NO	YES	NO	NO	NO	NO	NO	NO	Electrocoagulation and electrosurgery of colonic polyps	A polyp of Yamada type I-III with diameters of 1.0cm, 0.4cm and 1.2cm was seen in each of the 40cm, sigmoid colon and rectum of the retractoscope. The smaller ones were removed with a disposable biopsy forceps (side-turning type). The remaining 2 polyps were sprayed with 0.2% indigo carmine stain on the surface of the polyps with a disposable spray tube, and the pit was observed to be type II+III…	1.(Rectum) Choroidal tubular adenoma with low grade intraepithelial neoplasia (grade II) in most areas. Immunohistochemistry: neoplastic gland Ki-67index about 15%, P53(-).2.(Sigmoid colon) Tubular adenoma with epithelium showing low grade intraepithelial neoplasia (grade II).3.(Retroflexion 40cm) Choroidal tubular adenoma with most of the area showing low grade intraepithelial neoplasia (grade I…	70	2	90	2	3	2	7	1	1	0	0	1	0	0	0	6	6	2	6
2	2	76	160	70	27.34	74	62.9089	70	66.5037	divided oral intake	Haloperidol meletrisine tablets, acarbose	1, incomplete intestinal obstruction; 2, chronic gastritis; 3, reflux oesophagitis; 4, colon polyps; 5, coronary atherosclerotic heart disease myocardial ischemia cardiac function class I; 6, anxiety and depressive state; 7, neurasthenia; 8, atherosclerosis of the carotid arteries; 9, hepatic cyst; 10, right adnexal cysts	NO	YES	NO	NO	NO	NO	NO	NO	Normal intestinal mucosa seen on colonoscopy	Enteroscopy was performed through the rectum, sigmoid colon, descending colon, transverse colon, ascending colon down to the cecum, with no abnormality in the opening of the appendix, and the ileocecal valve was in the shape of a lip, entering the end of the ileum for about 1 cm.The lumen of the unterminal ileum and the various segments of the large intestine were seen to be fluent and well fille…		95	2	100	3	2	2	7	1	1	0	0	1	0	0	0	6	6	2	6
2	1	63	175	65	21.22	77	79.4621	#NULL!	#NULL!	divided oral intake	NA	1, Frosted ulcer of duodenal bulb; 2, Duodenal bulb deformity; 3, Chronic gastritis with erosions; 4, Colon polyps; 5, Gallstones; 6, Carotid arteriosclerosis	NO	NO	NO	NO	NO	NO	NO	NO	colon polyp	Enteroscopy was performed through the rectum, sigmoid colon, descending colon, transverse colon, ascending colon down to the cecum, no abnormality was seen in the opening of the appendix, the ileocecal valve was in the shape of a lip, and it entered into the end of the ileum for about 1 cm.A polyp of Yamada type I of 1 cm in size was seen in the middle of the transverse colon retreating the mirro…	(Mid transverse colon) Low grade tubular adenoma (grade I).	95	2	80	2	3	2	7	1	1	1	0	0	0	0	0	9	6	1	10
2	1	71	172	80	27.04	69	97.7995	73	92.4406	divided oral intake	Chlorosartan potassium tablets	Colon polyps; chronic gastritis; gastric ulcer; post-operative haemorrhoids; hypertension; hyperlipidaemia; coronary artery disease; small nodules on the left upper lung	NO	NO	NO	NO	NO	NO	NO	NO	Electrocoagulation and electrosurgery of colonic polyps	A 0.7 cm diameter Yamada type II polyp was seen in the ascending colon. A disposable spray tube was used to spray 0.2% indigo carmine stain on the surface of the polyp, and the pit was observed to be type IIIs. A disposable needle was used to inject 1:10,000 kidney mixture into the base of the polyp for about 1 ml, and the polyp was lifted up to reveal the tip of the polyp. A disposable electric …	(Ascending colon) tubular adenoma with low grade intraepithelial neoplasia (grade I). Immunohistochemistry: neoplastic gland Ki-67index about 20%, P53(-).	95	2	90	3	3	2	8	1	0	0	0	0	0	0	0	9	10	1	10
2	1	67	160	68	26.56	81	74.9193	91	66.6864	divided oral intake	Isosorbide mononitrate extended-release capsules, valsartan capsules, resuvastatin, benidipine hydrochloride, aspirin	1, mesenteric lipomatosis; 2, colonic polyps; 3, acute exacerbation of chronic gastritis; 4, chronic wheezing bronchitis; 5, hypertension; 6, coronary atherosclerotic heart disease; 7, cerebral infarction; 8, hyperlipidaemia; 9, carotid artery stenting; 10, enlarged prostate gland	NO	NO	YES	NO	NO	NO	NO	NO	colon polyp	Enteroscopy was performed through the rectum, sigmoid colon, descending colon, transverse colon, ascending colon down to the cecum, no abnormality was seen in the opening of the appendix, the ileocecal valve was in the form of a lip and entered the end of the ileum about 1.0 cm. two polyps of Yamada type I of about 0.8 and 1.0 cm in diameter were seen in the transverse colon near the hepatic flex…	Tubular adenoma with low-grade intraepithelial neoplasia of the epithelium (grade II)	95	2	70	2	2	2	6	1	1	1	1	0	0	0	0	9	9	1	8
2	2	75	150	50	22.22	54	62.5396	46	73.4161	divided oral intake	Acarbose, Glycine Insulin, Nifedipine Controlled Release Tablets, Irbesartan Hydrochlorothiazide Tablets, Bisoprolol	1, Acute gastrointestinal infection; 2, Chronic gastritis - active stage; 3, Reflux oesophagitis; 4, Incomplete intestinal obstruction; 5, Type 2 diabetes mellitus hypoglycaemia recurrent episodes; 6, Hypertension; 7, Coronary artery atherosclerotic heart disease; 8, Cerebral infarction; 9, Colonic polyps after surgery	YES	NO	YES	NO	NO	NO	NO	NO	colon polyp	Enteroscopy was performed through the rectum, sigmoid colon, descending colon, transverse colon, ascending colon down to the cecum, no abnormality was seen in the opening of the appendix, the ileocecal valve was in a labial shape and entered into the end of the ileum for about 1.0 cm. the bowel was poorly prepared and observation was less than satisfactory. A polyp of Yamada type III about 0.8 cm…	(Colonic hepatic flexure) Choroidal tubular adenoma with low grade intraepithelial neoplasia (grade II) on the epithelium. Immunohistochemistry: neoplastic glands Ki-67index about 70%, P53 few (+).	95	2	100	3	2	2	7	1	1	1	0	0	0	0	0	5	8	1	10
2	1	48	173	85	28.4	134	71.3426	91	105.054	divided oral intake	Nifedipine extended-release tablets, telmisartan hydrochlorothiazide, febuxostat	1. duodenal bulbar ulcer combined with upper gastrointestinal bleeding, 2. chronic gastritis, 3. Helicobacter pylori infection, 4. mixed anaemia (haemorrhagic anaemia + dystrophic anaemia), 5. hypertension, 6. hyperuricaemia, 7. renal insufficiency gouty nephropathy? , 8. colon polyps, 9. abnormal glucose tolerance, 10. renal cysts, 11. left upper lung nodules, 12. gout (allopurinol allergy), 13.…	NO	NO	NO	NO	NO	NO	NO	NO	colon polyp	Enteroscopy through the rectum, sigmoid colon, descending colon, transverse colon, ascending colon to the cecum, the appendix opening is not abnormal, the ileocecal valve is lip-shaped, into the end of the ileum about 1 cm. sigmoid colon to see the two diameter of 0.3, 0.8 cm Yamada I-III polyps, the smaller ones were taken clean and sent to the examination. The end of the ileum and the remaining…	(Sigmoid colon) tubular adenoma with low-grade intraepithelial neoplasia (grade II) of the epithelium	95	2	110	3	2	2	7	1	1	0	0	1	0	0	0	8	8	2	10
2	1	67	168	79	27.99	61	115.576	69	102.176	divided oral intake	Perindopril amlodipine, nicorandil, aspirin, atorvastatin	1, incomplete intestinal obstruction; 2, colon polyps; 3, reflux oesophagitis; 4, chronic gastritis; 5, cerebral infarction; 6, hypertension; 7, angina pectoris of coronary atherosclerotic heart disease; 8, hyperlipidaemia; 9, prostatic hyperplasia; 10, carotid arteriosclerosis	NO	YES	YES	NO	NO	NO	NO	NO	colon polyp	Enteroscopy was performed through the rectum, sigmoid colon, descending colon, transverse colon, and ascending colon to the cecum, with no abnormality in the opening of the appendix, and the ileocecal valve was in the shape of a lip. A polyp of Yamada II type with a diameter of about 0.3cm was seen in the sigmoid colon, which was removed and sent for examination; a polyp of Yamada II type with a …		90	2	100	3	2	2	7	1	0	0	0	0	0	0	0	7	10	1	10
2	1	58	165	73	26.81	85	86.0923	99	73.9177	divided oral intake	Chlorosartan hydrochlorothiazide, felodipine extended-release tablets	Gastric polyps; Colon polyps; Hypertension; Thyroid nodules	NO	NO	NO	NO	NO	NO	NO	NO	colon polyp	Enteroscopy was performed through the rectum, sigmoid colon, descending colon, transverse colon, and ascending colon to the cecum, with no abnormality in the opening of the appendix, and the ileocecal valve was in the shape of a lip, entering the end of the ileum for about 1 cm. A polyp of Yamada type III of about 0.6 cm in diameter was seen in the ascending colon, which was taken with a disposab…	1.(Ascending colon) tubular adenoma with epithelium showing low grade intraepithelial neoplasia (grade II).2.(Descending colon) tubular adenoma with epithelium showing low grade intraepithelial neoplasia (grade I). Immunohistochemistry: neoplastic gland Ki-67index about 10%, P53(-).	95	2	100	2	2	2	6	1	1	1	1	0	0	0	0	8	8	2	6
2	1	73	170	70	24.22	67	85.5746	67	85.5746	divided oral intake	aspirin	1, ischaemic enteritis abdominal infection; 2, reflux oesophagitis; 3, chronic gastritis; 4, type 2 diabetes mellitus; 5, atherosclerotic heart disease of the coronary arteries; 6, colonic polyps; 7, right lung nodules of a nature to be investigated; 8, carotid artery sclerosis plaque formation; 9, gallbladder polyps	YES	NO	NO	NO	NO	NO	NO	NO	colon polyp	Into the mirror 40cm, rectum, each see a diameter of 1.0, 1.5cm Yamada II-III polyps, pit was II, IIIs type. With a disposable syringe needle in each polyp base partially injected 1: 10,000 pay kidney mixture each about 2m1, lifting the polyp, revealing the polyp tip, with a disposable electric coil lasso polyp base, tightening, coagulation and cutting combination, smooth excision of the polyp, p…	1.(20cm from anus) Hyperplastic polyp. 2.(Rectum) Choroidal tubular adenoma with low grade intraepithelial neoplasia (grade II) on the epithelium.	85	2	100	3	2	2	7	1	1	1	0	0	0	0	0	6	8	2	9
2	2	79	154	45	18.97	69	41.3389	#NULL!	#NULL!	divided oral intake	Aspirin, simvastatin,	1, habitual constipation; 2, carotid atherosclerosis left internal carotid artery stenosis right common carotid artery after stenting; 3, hyperlipidaemia; 4, intestinal dysbiosis; 5, bilateral pulmonary nodules; 6, hypertension grade 3 very high risk; 7, left adrenal thickening of a nature to be investigated; 8, primary aldosteronism? ; 9, gastric polyps; 10, chronic gastritis	NO	YES	NO	NO	NO	YES	NO	NO	Normal intestinal mucosa seen on colonoscopy	Enteroscopy through the rectum, sigmoid colon, descending colon, transverse colon, ascending colon down to the cecum, the appendix opening was not abnormal, the ileocecal valve was in the shape of a lip, into the end of the ileum about 1 cm. the end of the ileum and the segments of the large intestine were seen to have a smooth lumen and good filling, the vascular shadows were clear, and there we…		95	2	110	3	3	2	8	1	1	1	0	0	0	0	0	9	10	1	10
2	2	70	155	58	24.14	64	65.9192	65	64.905	divided oral intake	Nifedipine extended-release tablets, isosorbide mononitrate, metformin hydrochloride, chlorosartan potassium, glipizide controlled-release tablets	1. incomplete intestinal obstruction, 2. pelvic inflammatory disease, 3. reflux oesophagitis, 4. chronic gastritis, 5. hypertension, 6. coronary atherosclerotic heart disease, 7. type 2 diabetes mellitus, 8. anxiety state, 9. chronic nephritis, 10. cholelithiasis, 11. atherosclerosis of carotid arteries combined with plaque formation, 12. Helicobacter pylori infection, 13. nature of pelvic mass t…	YES	YES	NO	YES	NO	NO	YES	NO	Normal intestinal mucosa seen on colonoscopy	Enteroscopy was performed through the rectum, sigmoid colon, descending colon, transverse colon, ascending colon down to the cecum, with no abnormality in the opening of the appendix, and the ileocecal valve was in the form of a lip. The lumen of each segment of the large intestine was seen to be patent and well filled, with clear vascular shadows, no ulcers, polyps or other obvious abnormalities.		95	2	90	3	2	2	7	1	1	1	0	1	0	0	0	6	6	0	10
2	1	57	173	46	15.37	51	91.5192	42	111.131	divided oral intake	Benidipine, Irbesartan hydrochlorothiazide	1, Gastric cancer after major gastric resection for gastric impression cell carcinoma; 2, Residual gastritis; 3, Incomplete intestinal obstruction; 4, Chronic atrophic gastritis with intestinal metaplasia; 5, Reflux oesophagitis; 6, Hypertension; 7, Lumbar spinal stenosis combined with radiculitis; 8, Post-appendicectomy; 9, Intrapulmonary nodules to be investigated	NO	NO	NO	YES	NO	NO	NO	NO	Normal intestinal mucosa seen on colonoscopy	Enteroscopy through the rectum, sigmoid colon, descending colon, transverse colon, ascending colon down to the cecum, the appendix opening was not abnormal, the ileocecal valve was in the shape of a lip, into the end of the ileum about 1 cm. the end of the ileum and the segments of the large intestine were seen to have a smooth lumen and good filling, the vascular shadows were clear, and there we…		95	2	110	2	2	2	6	1	1	1	1	1	1	0	0	8	5	0	10
