# Supplementary material for: Remedial colon hydrotherapy device enema as a salvage strategy for inadequate bowel preparation for colonoscopy: A retrospective cohort study
Source: PLoS One. 2025 Mar 19;20(3):e0319493. doi: 10.1371/journal.pone.0319493 (PMC11922272; doi:10.1371/journal.pone.0319493)
Supplement: S5 File — (XLSX) [file pone.0319493.s005.xlsx]

## Sheet: Sheet1
Group	Sex	Age	BMI	Discharge diagnosis	Diabetes	constipation	stroke	History of pelvic and abdominal surgery	enteroscopic diagnosis	colonoscopy	pathological diagnosis	ADL	Pre-admission bowel preparation evaluation (very poor/slightly poor)	the time required for remedial bowel preparation	Cecum, ascending colon segment	Hepatic, transverse and splenic flexure	Descending colon, sigmoid colon and rectum	Whole colon	appendiceal intubation	Whether adverse reactions occur	nauseating	vomiting	bloating	abdominal pain	dizzy	anal itch	Tolerance assessment1 consumption time	Tolerance Assessment 2 Discomfort Symptom Tolerance	Tolerance assessment3 Whether to perform the same measure again	Tolerance assessment 4 Medical staff attitudes
1	2	79	23.23	1, habitual constipation; 2, incomplete intestinal obstruction; 3, chronic gastritis; 4, recurrent cerebral infarction; 5, cerebral hypoperfusion; 6, type 2 diabetes mellitus combined with peripheral neuropathy; 7, hypothyroidism; 8, carotid atherosclerosis combined with plaque formation; 9, hyperlipidaemia; 10, sleep disorders; 11, colonic nigrostriatal lesion; 12, colonic polyps	1	1	1	0	black change disease of the colon (medicine)，colon polyp	The intestinal faeces were high and observation was less than satisfactory. The lumen of each segment of the colon seen was patent and well filled, the mucosa of the whole colon was dark brown with leopard pattern changes, 2.0*1.0cm lateral developmental polyps were seen in the ascending colon near the cecum, and no other obvious abnormalities were seen in the remaining segments of the colon.		90	1	90	1	1	2	4	1	1	0	0	0	0	1	0	7	7	2	10
1	1	75	22.02	1, Incomplete intestinal obstruction; 2, Type 2 diabetes mellitus; 3, Postoperative lung cancer; 4, Chronic gastritis; 5, Colon polyps; 6, Submucosal elevated lesions in the ileum; 7, Novel coronavirus infections; 8, Enlarged prostate with calcification; 9, Right renal cysts; 10, Myxolipoma in the left kidney; 11, Carotid stenting; 12, Carotid atherosclerosis combined with plaque formation	1	1	0	0	Ileocecal SMT, colonic polyps, rectal ulcers	Enteroscopy through the rectum, sigmoid colon, descending colon, transverse colon, ascending colon down to the cecum, the appendix opening did not see any abnormality, the ileocecal valve was in the form of a lip, into the end of the ileum of about 1 cm. the bowel preparation was poor, affecting the observation. The ileocecal valve near the end of the ileum showed a submucosal bulge of about 1.2 …	(Transverse colon) Low-grade tubular adenoma (grade II). Immunohistochemistry: neoplastic gland K1-67 (80%), P53 (+).	95	1	80	3	3	3	9	1	1	0	0	0	0	1	1	9	8	2	10
1	2	76	29.3	1. chronic constipation, 2. acute exacerbation of chronic gastritis, 3. reflux oesophagitis, 4. acute exacerbation of chronic wheezing bronchitis, 5. coronary atherosclerotic heart disease after pacemaker implantation, 6. hypertensive disorders, 7. hyperlipidaemia, 8. colon polyps, 9. cholelithiasis, 10. right renal cysts, 11. atherosclerosis of carotid arteries combined with plaque formation, 12…	0	1	0	0	colon polyp	Enteroscopy was performed through the rectum, sigmoid colon, descending colon, transverse colon, and ascending colon down to the cecum, with no abnormality in the opening of the appendix, and the ileocecal valve was in the form of a lip. The rectum and transverse colon near the hepatic flexure each saw a diameter of 0.2, 0.3cm Yamada II polyp, respectively, and was taken clean and sent for examin…	1.(Rectal) tubular adenoma with low-grade intraepithelial neoplasia of the epithelium (grade II).2.(Transverse colon near the hepatic flexure) tubular adenoma with low-grade intraepithelial neoplasia of the epithelium (grade I).	95	2	60	3	3	2	8	1	1	0	0	0	0	1	0	10	9	1	10
1	2	69	23.44	Functional abdominal pain; subclinical hypothyroidism; thyroid nodules; cardiac arrhythmias ventricular premature beats; type 2 diabetes mellitus; hypertension; anxiety states; urinary tract infections	1	0	0	0	Normal intestinal mucosa seen on colonoscopy	Enteroscopy through the rectum, sigmoid colon, descending colon, transverse colon, ascending colon down to the cecum, the appendix opening was not abnormal, the ileocecal valve was in the shape of a lip, into the end of the ileum about 1 cm. the end of the ileum and the segments of the large intestine were seen to have a smooth lumen and good filling, the vascular shadows were clear, and there we…		100	2	80	2	3	3	8	1	1	0	0	0	0	1	0	8	8	2	8
1	2	64	18.08	1, mixed anaemia malnutritional anaemia iron deficiency anaemia; 2, chronic gastritis; 3, reflux oesophagitis; 4, colonic polyps; 5, small bowel effusion; 6, small bowel intestinal wall thickening nature to be investigated; 7, nature of the right lung nodule to be investigated; 8, nature of the para-abdominal aortic lymph node to be investigated; 9, urinary tract infections; 10, hypo-proteinaemia…	0	0	0	0	Electrocoagulation and electrosurgery of colonic polyps	Retreating 20 cm (sigmoid colon), a 0.8 cm diameter Yamada type I polyp was seen, with scattered punctate erosions on the surface, and vascular penetration was seen at the base.	Post-electrosurgical specimen with marked cellular distortion was considered a tubular adenoma with low-grade intraepithelial neoplasia. Immunohistochemistry: neoplastic gland Ki-67index about 30%, P53(-).	95	2	70	3	2	3	8	1	1	0	0	0	0	1	0	9	9	1	10
2	1	82	26.7	1, senile constipation; 2, colonic melanosis; 3, hypertension; 4, lumbar disc herniation; 5, lumbar spinal stenosis; 6, neuralgia	0	1	0	0	black change disease of the colon (medicine)	The ileocecal valve was lip-shaped and entered the end of the ileum about 1 cm. no obvious abnormalities were seen at the end of the ileum seen. The lumen of each segment of the large intestine was seen to be patent and well filled, and the mucosa of the entire large intestine was brownish-black and leopard-like, with no ulcers, polyps or other obvious abnormalities.		90	1	70	2	3	2	7	1	1	1	0	0	0	1	0	9	9	1	10
2	2	75	22.67	1, chronic gastritis in an active stage; 2, hypothyroidism; 3, thyroid nodules; 4, gastro-oesophageal reflux disease; 5, hypertension grade 3 very high risk; 6, coronary atherosclerosis with hyperlipidaemia; 7, hypokalaemia; 8, carotid artery atherosclerosis with plaque formation; 9, both lungs grinding glass nodules of unknown nature; 10, colon polyps; 11, constipation; 12, anxiety and depressio…	0	0	0	0	colon polyp	Enteroscopy was performed through the rectum, sigmoid colon, descending colon, transverse colon, and ascending colon down to the cecum, with no abnormality in the opening of the appendix, and the ileocecal valve was in the shape of a lip. In the splenic flexure of the colon, a polyp of Yamada II type with a diameter of about 0.3 cm was seen, which was removed and sent for examination. A polyp of …	Tubular adenoma with low grade intraepithelial neoplasia (grade I). Immunohistochemistry: neoplastic gland Ki-67index about 5%, P53 (+).	100	1	100	3	3	2	8	1	1	1	1	0	0	1	0	4	4	0	5
2	2	74	25.81	1, incomplete intestinal obstruction combined with abdominal infection; 2, colonic melanosis; 3, reflux oesophagitis; 4, right lower lung pneumonia; 5, hypertension; 6, coronary atherosclerotic heart disease; 7, post coronary stenting; 8, hyperlipidaemia; 9, type 2 diabetes mellitus; 10, habitual constipation; 11, fatty liver; 12, carotid arteriosclerosis with plaque formation; 13, thyroid nodule…	1	1	0	0	black change disease of the colon (medicine)	Bowel preparation was poor and observation was less than satisfactory. The mucosa of the entire colon was pale dark brown in colour with leopard sign changes. The lumen of the terminal ileum and all segments of the large bowel were seen to be patent and well filled, with clear vascular shadows, no ulcers, polyps or other obvious abnormalities.		95	1	70	1	1	1	3	1	1	1	0	1	1	1	1	6	6	0	7
